# Supplementary material for: Membrane-bound myosin IC drives the chiral rotation of the gliding actin filament around its longitudinal axis
Source: Sci Rep. 2023 Nov 14;13:19908. doi: 10.1038/s41598-023-47125-5 (PMC10646037; doi:10.1038/s41598-023-47125-5)
Supplement: Supplementary file 3 — Supplementary Information 2. [file 41598_2023_47125_MOESM3_ESM.xlsx]

## Sheet: Fig.1d,e,f
Fig. 1d,e,f 3D trajectory
x [µm]	y [nm]	z [nm]
0	16.95	-8.20605
0.01097	15.245	-4.725
0.021545	14.73	-2.80285
0.03191	12.54	-0.04035
0.041745	11.32	2.99885
0.051945	9.585	4.5756
0.062445	9.515	7.2366
0.072415	8.815	8.77885
0.08215	7.98	11.7695
0.09183	8.59	14.0596
0.10186	9.625	15.9415
0.11183	10.4	18.2914
0.12181	11.815	20.837
0.131655	12.26	24.2033
0.14099	11.86	25.1548
0.15	12.985	26.5565
0.15813	14.755	26.3629
0.16646	16.14	26.7095
0.174995	17.365	28.1848
0.182075	19.035	27.8345
0.189	20.325	28.0344
0.195355	21.125	26.1986
0.20144	21.635	25.486
0.206815	22.445	23.9492
0.21306	22.27	21.6356
0.218815	22.3	20.1195
0.224605	21.835	18.5681
0.23036	23.315	16.3699
0.236745	22.595	13.8699
0.24281	21.605	12.7657
0.24792	19.375	10.1049
0.25398	17.905	8.04495
0.25996	16.59	4.47135
0.26634	16.13	0.2062
0.272775	14.765	-0.89935
0.27944	12.81	-3.51645
0.28714	10.41	-4.58075
0.29539	8.575	-6.2687
0.302455	6.14	-9.08685
0.3106	2.945	-10.6355
0.319075	-0.855	-13.6231
0.3265	-4.295	-15.3729
0.334805	-7.27	-16.3442
0.344055	-9.805	-16.9874
0.35275	-12.435	-17.1338
0.36113	-14.305	-17.5981
0.370185	-15.57	-17.8956
0.37905	-17.745	-17.7073
0.38715	-19.455	-17.6443
0.39548	-20.88	-18.277
0.40447	-21.805	-17.4266
0.41251	-23.715	-16.059
0.42075	-26.99	-14.7293
0.428075	-30.25	-13.4512
0.435375	-33.05	-13.7916
0.441575	-35.625	-13.1046
0.447175	-37.22	-13.5672
0.450372	-38.7684	-14.0595
0.454585	-39.5667	-12.4173
0.458294	-40.0941	-12.4326
0.464547	-40.9941	-9.98076
0.471341	-41.6882	-6.92382
0.477006	-42.8235	-4.72171
0.482476	-44.4176	-1.49024
0.487229	-44.5529	2.28094
0.4919	-45.6353	5.51112
0.496164	-46.6294	8.27459
0.501241	-48.8118	11.6812
0.506253	-48.3941	13.3696
0.511211	-48.5412	16.6314
0.515994	-48.4118	18.4307
0.520547	-48.1294	21.1324
0.525323	-46.8647	23.7444
0.531011	-46.1765	26.2515
0.536347	-45.3588	28.9328
0.54257	-44.3176	31.5164
0.548694	-43.3706	35.3537
0.551379	-43.2056	34.6719
0.554851	-42.5947	33.2484
0.557575	-42.025	31.1459
0.56223	-40.04	31.3428
0.56715	-38.08	29.8145
0.572785	-37.14	29.2496
0.578335	-35.62	28.0008
0.584345	-34.285	26.151
0.59055	-32.31	23.7367
0.59713	-32.21	21.4543
0.603235	-31.615	18.5554
0.60943	-31.89	18.0594
0.615255	-33.02	14.87
0.62173	-32.775	11.8905
0.628365	-31.75	8.36865
0.634325	-28.76	5.02805
0.640355	-26.54	3.02815
0.64649	-25.33	0.5178
0.652885	-24.925	-2.1273
0.660045	-24.93	-6.383
0.66629	-24.255	-9.1937
0.67205	-24.3	-10.1648
0.67924	-23.645	-10.6761
0.686065	-23.335	-12.0804
0.692565	-22.765	-14.0153
0.69856	-21.605	-17.1639
0.70515	-21.015	-17.9171
0.71232	-21.125	-19.8256
0.720265	-19.605	-20.931
0.729035	-17.375	-21.5194
0.737555	-16.055	-21.204
0.74576	-14.31	-23.0863
0.75343	-11.54	-23.4214
0.760315	-9.93	-23.4952
0.76851	-9.485	-22.4562
0.777125	-12.965	-21.2135
0.786395	-15.665	-20.9553
0.79536	-17.255	-20.6641
0.80485	-18.985	-19.8424
0.813965	-20.765	-16.8837
0.82316	-21.025	-13.9554
0.83221	-20.96	-12.5724
0.841035	-21.135	-11.7907
0.85077	-21.12	-9.2822
0.861215	-21.04	-4.63445
0.87094	-20.895	-1.195
0.8814	-20.72	1.358
0.89098	-20.03	4.8126
0.899725	-21.535	7.92905
0.907615	-23	11.0745
0.9167	-24.07	12.9635
0.926245	-25.315	14.8451
0.935705	-26.88	16.9913
0.945845	-29.11	19.0683
0.95569	-31.125	20.9607
0.964985	-30.94	21.8307
0.97289	-29.495	22.8903
0.98075	-28.04	23.984
0.988075	-25.97	24.7651
0.99493	-22.355	25.1934
1.00301	-20.725	24.9583
1.01006	-19.12	25.2314
1.01619	-18.465	26.363
1.0226	-17.885	24.7707
1.02823	-17.365	23.8775
1.03569	-17.56	22.6906
1.04092	-16.815	20.821
1.04632	-17.04	20.778
1.05187	-16.395	20.0838
1.05689	-15.22	17.8052
1.06148	-13.955	16.505
1.06623	-12.915	16.0698
1.0716	-11.97	14.0709
1.07614	-10.175	11.552
1.08039	-7.565	8.4285
1.08464	-4.105	7.1961
1.0895	-2.855	6.1765
1.09531	-1.275	3.67555
1.10135	-1.255	3.0985
1.10848	-1.78	0.3317
1.11365	-2.215	-1.87995
1.12014	-3.75	-3.55315
1.12688	-4.35	-5.34265
1.13274	-5.41	-7.5128
1.13935	-6.71	-11.0693
1.14438	-6.75	-13.0763
1.15103	-7.525	-15.0346
1.15756	-7.565	-18.2689
1.16338	-9.46	-19.3481
1.16851	-10.65	-20.2611
1.17346	-10.985	-21.4848
1.17963	-11.51	-22.4248
1.18612	-11.985	-22.2389
1.19244	-12.345	-21.6249
1.19877	-13.81	-19.4785
1.20522	-15.36	-20.0258
1.21139	-16.505	-19.8389
1.21764	-16.86	-20.0246
1.22403	-15.985	-20.8795
1.23167	-16.025	-19.6226
1.24031	-15.355	-17.1082
1.24898	-13.68	-15.3376
1.25856	-11.925	-12.4412
1.26784	-9.2	-8.13745
1.27631	-6.945	-3.8807
1.28484	-4.935	1.9682
1.29242	-2.41	6.67645
1.29592	-1.58421	8.45668
1.30053	0.711111	9.78822
1.30991	3.50556	13.9417
1.31885	5.45	17.538
1.32705	6.43889	20.4117
1.33555	8.31667	23.3366
1.34448	10.2833	28.0289
1.35227	12.9333	28.7001
1.36031	14.4111	34.2896
1.36947	17.4222	35.2041
1.3782	19.2667	37.6114
1.38663	20.5667	38.9221
1.39303	21.7667	41.6147
1.3993	21.8111	42.2892
1.40441	22.3278	43.167
1.40847	22.1	42.5773
1.41315	21.4111	41.7937
1.41851	20.4278	39.2848
1.42483	19.4611	33.7291
1.43198	18.4056	30.8709
1.43576	18.2	29.4148
1.43867	17.53	28.05
1.44466	17.275	25.9327
1.45092	16.585	24.0952
1.4567	17.08	21.6526
1.46195	16.9	21.3262
1.46781	16.52	19.3898
1.47365	15.86	18.5062
1.47964	16.69	15.5638
1.48455	16.215	15.6763
1.48885	16.85	14.3825
1.4935	17.285	13.723
1.49772	17.72	11.9612
1.50169	17.87	9.9716
1.50588	17.385	8.2886
1.51029	17.045	7.06855
1.5143	16.425	6.13765
1.51767	16.815	4.65615
1.52039	16.1	4.6104
1.52334	15.365	3.15665
1.52616	13.73	1.14275
1.52963	12.725	-0.7445
1.53331	11.265	-2.9119
1.53813	10.67	-4.26935
1.5432	9.825	-5.15895
1.54847	7.925	-6.88285
1.55283	5.525	-8.4405
1.55766	4.105	-9.5505
1.56197	0.67	-10.9945
1.56699	-2.23	-11.2425
1.57379	-5.48	-10.5792
1.58039	-7.455	-10.2626
1.58691	-9.93	-9.4588
1.593	-11.075	-8.18675
1.59916	-12.18	-7.3419
1.60502	-13.89	-7.4564
1.61174	-16.03	-7.48905
1.61859	-17.495	-6.53055
1.626	-17.11	-5.2968
1.63341	-19.03	-3.417
1.64082	-19.815	-0.8139
1.64796	-20.195	1.0581
1.65531	-19.805	3.0137
1.66124	-19.41	5.56655
1.66619	-18.965	5.9232
1.67112	-18.505	6.4689
1.67598	-16.645	6.5179
1.68093	-15.92	7.6225
1.68621	-14.385	8.52245
1.69055	-11.965	9.55065
1.69322	-10.505	11.2283
1.69706	-9.13	13.1305
1.701	-6.46	13.9919
1.70596	-4.405	14.9282
1.71136	-1.885	16.9351
1.71841	2.595	20.8125
1.72423	5.97	22.5089
1.72975	8.695	24.8923
1.73431	10.515	27.7332
1.73925	13.445	28.0385
1.74464	16.605	27.7729
1.7497	19.745	28.6643
1.75433	21.84	27.8924
1.76026	23.295	27.0863
1.76582	25.315	29.2873
1.77164	27.78	28.6971
1.77682	30.18	29.1358
1.78215	32.935	27.8744
1.78721	34.885	26.9232
1.79302	36.32	24.3171
1.79918	37.67	22.6202
1.80409	38.515	20.6256
1.80924	38.575	18.2584
1.81357	39.19	14.8358
1.81798	39.84	10.0906
1.82074	38.94	5.39825
1.82389	39.73	1.38765
1.82783	40.645	-1.6238
1.83272	41.8	-6.63945
1.83673	43.145	-9.13565
1.84036	44.135	-11.2466
1.84507	44.195	-13.4416
1.85065	44.24	-13.6579
1.85455	44.59	-16.3539
1.85952	44.285	-17.392

## Sheet: Fig.2a
Fig. 2a x-z trajectories
#1		#2		#3		#4		#5		#6		#7		#8		#9		#10		#11		#12		#13		#14		#15		#16		#17		#18		#19		#20		#21		#22		#23		#24		#25
x [nm]	z [nm]	x [nm]	z [nm]	x [nm]	z [nm]	x [nm]	z [nm]	x [nm]	z [nm]	x [nm]	z [nm]	x [nm]	z [nm]	x [nm]	z [nm]	x [nm]	z [nm]	x [nm]	z [nm]	x [nm]	z [nm]	x [nm]	z [nm]	x [nm]	z [nm]	x [nm]	z [nm]	x [nm]	z [nm]	x [nm]	z [nm]	x [nm]	z [nm]	x [nm]	z [nm]	x [nm]	z [nm]	x [nm]	z [nm]	x [nm]	z [nm]	x [nm]	z [nm]	x [nm]	z [nm]	x [nm]	z [nm]	x [nm]	z [nm]
18819.3	-183.664	15739.4	-210.126	15664	-114.776	18442.8	-116.876	15796.9	-291.573	21875.2	-291.137	19992.8	-116.851	18949.7	-297.182	20526.6	109.52	15442.2	-57.3639	22425.1	-326.674	25941.3	90.9827	20460.9	-173.63	25232.1	-101.13	23537.7	-204.284	25300.4	-233.571	25882.1	-178.582	25296.4	140.337	25003.8	-322.455	20028.5	-55.5545	20179.6	46.5002	16164.9	11.1106	22400	106.855	25949.9	77.489	25837.1	-64.7328
18823.3	-186.859	15746.6	-213.244	15671	-118.76	18447.5	-115.248	15802.3	-290.502	21881.6	-291.015	20000.2	-117.896	18961.7	-294.227	20524.4	111.694	15451.3	-57.2254	22430.2	-326.569	25947	90.8455	20470.5	-174.134	25235	-101.306	23544.1	-202.043	25306.4	-234.843	25887.8	-174.709	25301.7	138.926	25010.5	-323.129	20037.1	-56.8906	20187.9	48.2037	16182.6	11.9368	22402.9	106.306	25951.8	73.584	25840.7	-63.4641
18827.4	-190.547	15753.7	-215.376	15679	-120.619	18452.2	-113.459	15808.1	-289.148	21887.6	-289.55	20006.5	-121.07	18973.8	-291.928	20523.2	113.498	15461.1	-57.046	22435.8	-326.27	25953.1	90.122	20479.9	-174.348	25238	-101.36	23550.6	-201.335	25312.4	-235.955	25893.1	-170.722	25307.2	136.638	25017.4	-323.369	20045.5	-58.9089	20196.5	48.7251	16201.3	12.7951	22405.7	106.391	25953.7	66.367	25845.3	-62.2035
18831.7	-193.981	15760.4	-216.727	15685.8	-121.552	18457.4	-111.986	15814.3	-287.837	21893.7	-289.132	20013.9	-122.745	18985.4	-290.212	20522.6	114.156	15472.9	-56.7765	22441.4	-325.678	25959.3	90.0458	20489.8	-175.796	25240.8	-101.985	23556.8	-199.044	25318.1	-237.264	25899	-166.74	25313.1	135.085	25024	-322.937	20054.5	-62.0103	20205	48.8182	16221.2	13.26	22408.7	106.274	25955.2	57.57	25850.3	-61.3591
18835.8	-196.472	15766.9	-217.97	15691.9	-122.801	18462.9	-110.451	15820.6	-286.459	21900	-287.363	20019.7	-125.477	18996.9	-288.11	20523.1	114.109	15483.3	-55.6339	22446.6	-325.209	25965.5	88.3342	20499.9	-176.069	25243.3	-102.449	23563.5	-195.864	25324	-236.907	25905	-163.377	25319.1	135.041	25030.2	-322.255	20063.6	-64.846	20213.5	48.8211	16241.8	14.0293	22412.2	106.461	25957.2	47.2796	25855.7	-60.9075
18839.9	-199.083	15773	-219.4	15699	-125.192	18468.6	-108.482	15827.1	-284.474	21905.9	-285.198	20025.9	-127.757	19008.6	-286.353	20523.1	115.448	15495	-53.5397	22452.2	-324.263	25971.5	87.7813	20510	-177.44	25247.1	-104.054	23570	-195.453	25329.9	-237.562	25910	-159.194	25325.2	135.812	25036.4	-322.027	20072.9	-68.1228	20221.9	48.8573	16262	14.7135	22416	106.875	25960.6	40.5482	25862	-60.6395
18844.3	-201.231	15779	-221.555	15706.5	-130.048	18474.9	-105.754	15833.7	-283.096	21911.9	-283.528	20032.4	-128.781	19020.1	-284.145	20523.1	115.628	15505.7	-52.9004	22457.3	-322.27	25977.8	87.0845	20519.8	-178.112	25251.1	-105.724	23578.5	-193.425	25335.9	-238.344	25915.3	-155.643	25331.5	136.983	25042.7	-321.894	20082.1	-69.8367	20230.2	49.1834	16281.6	15.2538	22420.2	107.83	25963.3	37.0846	25868.9	-59.627
18848.8	-202.657	15785.4	-223.414	15713.4	-131.244	18481.4	-102.32	15840.4	-282.277	21918.1	-281.199	20039	-130.623	19031.9	-280.681	20525.8	116.514	15515.1	-50.5925	22462.1	-320.441	25983.1	87.5797	20529.4	-179.936	25254.9	-106.833	23586.3	-191.342	25342.1	-239.45	25919.7	-153.372	25337.8	138.291	25048.8	-321.779	20091	-70.7613	20238.1	49.9473	16300.9	16.044	22424.4	109.464	25966.4	35.0209	25876.8	-58.65
18853.7	-204.243	15791.8	-223.904	15719.3	-134.551	18488.4	-99.3461	15846.5	-281.459	21924.3	-278.308	20046.4	-133.595	19044.3	-277.608	20529.8	117.817	15523.5	-49.8752	22467.2	-317.174	25987.6	87.4422	20539.1	-181.508	25258.6	-107.553	23593.3	-187.402	25348.4	-241.628	25923.7	-151.595	25344.2	137.903	25054.8	-323.052	20099.6	-71.324	20246.1	50.6369	16320	16.7954	22428	110.279	25968.8	35.0358	25885.1	-57.513
18859	-205.934	15798.7	-222.846	15726.4	-138.004	18496.1	-96.6256	15852.3	-281.109	21931	-275.489	20052.9	-135.471	19050.1	-276.334	20534.3	118.132	15531.8	-49.1539	22472.3	-313.612	25991.8	87.2162	20548.8	-181.299	25262.9	-108.894	23600.6	-184.02	25354.3	-242.2	25927.3	-150.905	25350.5	137.011	25060.6	-323.718	20107.9	-71.4588	20253.9	51.127	16339.1	17.4551	22431.4	111.213	25968.8	35.0358	25893.3	-56.9513
18864.5	-207.559	15805.8	-221.507	15733.3	-139.369	18504.5	-94.6193	15857.8	-280.638	21937.7	-272.54	20059.1	-138.478	19062.6	-274.236	20539.6	118.966	15541.8	-47.9957	22478.4	-311.103	25995.9	87.7918	20558.2	-182.952	25268.2	-109.957	23607.6	-181.34	25360	-242.501	25931.1	-151.453	25356.6	135.777	25063.6	-324.989	20116.5	-72.9945	20261.3	51.6159	16357.5	18.1343	22434.7	111.295	25968.8	35.0358	25901.5	-56.9094
18870	-209.522	15813	-219.846	15738.9	-140.228	18513.1	-92.6614	15863.1	-280.571	21944.6	-270.698	20064.4	-141.029	19074.7	-272.063	20546.3	116.118	15553.5	-46.7376	22485.2	-307.995	26000.6	88.5065	20567.1	-185.957	25273.7	-112.136	23615.5	-179.265	25365.2	-242.43	25934.8	-150.946	25362.9	134.395	25069	-325.444	20125.4	-74.4041	20268.9	52.2909	16374.8	18.9254	22437.9	110.675	25968.8	35.0358	25909.5	-56.6602
18875.2	-210.704	15820.4	-218.176	15744.7	-142.481	18521.7	-90.1514	15868.5	-280.772	21952.1	-269.879	20070.3	-143.008	19086	-269.179	20554.1	114.768	15563.4	-44.8414	22491.7	-306.338	26005.4	88.8458	20576	-188.289	25277.7	-113.523	23623.3	-174.624	25369.9	-241.934	25938.4	-151.215	25369.2	133.42	25075.4	-324.764	20134.4	-75.3365	20276.2	53.1612	16391.3	19.5096	22441.3	110.209	25968.8	35.0358	25917.8	-56.4285
18880.4	-212.172	15827.5	-217.421	15749.6	-142.502	18529.9	-87.9795	15874.3	-281.736	21959.6	-268.959	20077.2	-143.551	19097.1	-267.265	20561.7	114.106	15572.1	-43.2927	22498	-305.502	26010.5	89.7501	20585.2	-189.601	25283.5	-116.046	23630.6	-171.252	25374.7	-242.299	25942.5	-151.533	25375.8	132.567	25082.4	-324.578	20143.4	-75.863	20283.7	53.6257	16407.8	20.1891	22444.9	110.218	25970.3	32.1023	25926.4	-57.0571
18885.2	-213.278	15834.4	-215.826	15753.8	-142.719	18537.7	-86.0262	15880.5	-283.121	21967.6	-268.253	20084.2	-144.762	19107.9	-264.206	20571.8	112.73	15582.7	-41.8697	22503.6	-305.099	26015	90.9654	20594.2	-192.815	25288.6	-117.543	23637.9	-168.131	25378.8	-243.902	25946.4	-151.372	25382.5	131.55	25089.8	-323.261	20152.4	-76.1099	20291.6	53.7745	16424.5	21.4118	22448.2	109.814	25971.7	30.7587	25935.6	-57.9944
18889.9	-214.478	15841.3	-214.606	15758.5	-143.711	18545.3	-84.1835	15886.8	-284.187	21975.8	-267.075	20091.2	-145.819	19112.5	-263.376	20582.3	110.891	15594.7	-39.8986	22508.5	-305.103	26018.7	92.7263	20602.8	-194.777	25293.3	-118.638	23644.9	-165.643	25381.4	-243.314	25950.2	-150.962	25389.3	130.25	25098	-322.292	20161.3	-76.5158	20299.3	53.6845	16441.2	22.9976	22451.6	109.603	25972.9	28.8487	25944.5	-59.3236
18895.2	-215.776	15847.8	-213.416	15762	-144.008	18552.9	-82.4186	15893.4	-285.239	21983.8	-265.833	20096.7	-147.687	19123.4	-261.188	20593.4	108.58	15605.8	-37.8432	22513.7	-305.685	26022.6	93.029	20611.3	-197.316	25299	-119.928	23652.6	-162.545	25383.7	-242.904	25954.5	-150.977	25396.4	129.325	25105.7	-321.919	20169.9	-75.6727	20307.2	53.5642	16457.8	24.8031	22455.4	109.173	25974.6	27.5274	25953.4	-60.231
18900.5	-216.108	15854.2	-211.743	15765.9	-144.198	18560.5	-80.6729	15899.6	-285.668	21991.9	-265.373	20103.5	-148.843	19134.4	-259.814	20604.5	106.857	15619.6	-36.4889	22519	-306.342	26026.3	94.2002	20619.4	-199.868	25303.5	-118.804	23660.7	-160.564	25385.7	-243.365	25958.7	-150.523	25403.5	128.775	25113.2	-321.399	20178.7	-75.1244	20315.5	53.1496	16474.4	26.9205	22459.3	109.265	25976.5	26.1243	25962.5	-60.28
18906.3	-215.655	15860.7	-210.026	15770.5	-142.539	18567.9	-78.7383	15905.4	-285.754	22000.4	-264.295	20110.6	-150.396	19145.2	-259.186	20615.5	104.006	15635.4	-34.7319	22524.6	-308.078	26030.4	95.6596	20627.5	-201.178	25308.4	-118.759	23669.7	-158.752	25387.3	-244.193	25962.9	-149.518	25411	128.431	25120.2	-321.362	20187.5	-74.2391	20323.8	52.6261	16491.2	29.5275	22463.6	110.412	25978.6	24.7392	25972.2	-59.687
18912.3	-213.294	15867	-207.442	15775.7	-141.506	18574.6	-77.5263	15911.3	-286.232	22009.3	-262.928	20118.3	-151.445	19156	-259.048	20627.2	100.968	15648.2	-33.2291	22530.3	-309.378	26035.2	95.8164	20635.9	-202.209	25312.7	-118.249	23678.1	-158.057	25388.7	-245.394	25967.5	-149.722	25418.5	128.545	25127.1	-319.812	20197	-73.6467	20332.2	51.8856	16508.8	31.9497	22468.2	111.361	25980.8	24.5503	25982.1	-58.5571
18918.1	-209.316	15872.7	-204.48	15780.4	-139.949	18581	-77.2287	15917	-287.088	22018.7	-260.919	20126.2	-152.308	19166.3	-259.008	20638	97.719	15656.6	-32.8173	22535.8	-310.612	26039.8	95.6419	20643.7	-203.909	25317.6	-117.542	23686	-157.755	25390.1	-245.887	25972.5	-149.603	25426.4	128.737	25134.4	-318.305	20206.4	-74.1654	20340.8	50.449	16526.9	34.7631	22473	112.641	25985	21.3593	25991.6	-56.5316
18923.8	-205.109	15878.3	-201.472	15785.9	-139.397	18587.5	-77.0729	15922.7	-288.333	22028.4	-258.713	20134	-153.963	19176	-258.743	20650	95.557	15668	-32.2628	22541.3	-311.156	26044.5	96.2551	20650.2	-204.4	25321.8	-118.606	23694.5	-156.739	25391.8	-245.451	25977.1	-148.945	25434.5	128.346	25142.2	-315.55	20215.5	-74.6648	20344.9	50.0171	16545.3	37.8701	22478	114.437	25988.9	18.4877	26000.7	-55.3512
18929.6	-201.397	15883.8	-198.207	15790	-138.353	18594.2	-77.6736	15928.5	-290.143	22038.2	-257.393	20142.5	-153.631	19185.8	-259.949	20661.6	92.213	15679.4	-30.1231	22546.3	-310.02	26048.8	96.6405	20657	-206.518	25326.3	-119.387	23702.5	-156.215	25393.8	-245.071	25982.4	-149.604	25442.8	128	25149.8	-312.994	20224.9	-74.6206	20348.9	49.8688	16563.4	41.1723	22483.3	115.715	25993	16.605	26009.2	-54.922
18935.8	-198.364	15889.2	-195.948	15795.7	-136.654	18600.8	-78.0829	15934.5	-292.195	22048	-255.106	20150.1	-155.399	19195.6	-261.189	20674.1	90.7995	15690.6	-29.7557	22551.1	-308.629	26053.5	96.9559	20664.6	-207.883	25330.2	-119.356	23710.3	-155.589	25395.9	-244.714	25986.6	-149.029	25451.3	127.709	25158	-311.572	20233.7	-73.308	20353.4	49.7048	16581.1	44.8821	22488.9	117.075	25997.4	15.9574	26017.2	-54.5073
18942.6	-195.94	15895.1	-193.708	15801.6	-134.838	18607.4	-78.349	15940.7	-293.833	22057.7	-253.398	20158.5	-154.65	19205.4	-263.844	20686.1	88.6324	15702.6	-29.0529	22556	-306.139	26057.9	97.5743	20672.3	-209.274	25334.2	-119.904	23718.9	-155.35	25408.4	-248.28	25990.1	-148.253	25460	126.923	25166.7	-309.58	20242.4	-71.6931	20358.2	49.5139	16598.4	48.3059	22494.2	118.295	26001.8	16.72	26024.9	-54.435
18949.9	-192.915	15901.2	-191.192	15808.8	-132.617	18614	-79.1174	15947.2	-295.198	22067.2	-251.883	20166.7	-154.773	19214.8	-265.669	20698.3	86.0602	15715.9	-29.5811	22560.3	-303.56	26062.3	97.8585	20679.6	-210.122	25336.8	-118.893	23727.2	-154.982	25420.8	-252.036	25993.4	-148.752	25468.8	126.809	25175.8	-307.824	20251	-68.6332	20371	48.2966	16615.4	51.1425	22499.5	119.007	26005.8	17.5243	26031.8	-54.8849
18956.7	-189.709	15907.9	-189.044	15814.9	-128.744	18620.5	-80.0448	15953.8	-296.38	22076.5	-249.897	20174.3	-155.448	19223.9	-268.043	20711.3	84.6938	15728.5	-29.8995	22564.6	-303.385	26066.6	98.8032	20686.9	-211.856	25340.7	-118.748	23734.8	-156.182	25432.6	-255.396	25995.6	-148.287	25477.2	125.875	25185.2	-305.971	20259.9	-65.5789	20383.4	46.8684	16632	53.4832	22504	119.472	26009.9	16.5138	26037.9	-55.4392
18962.9	-187.514	15914.5	-186.697	15821.2	-125.914	18627.1	-81.612	15960.4	-297.089	22085.9	-248.65	20182.7	-154.386	19232.7	-271.149	20723.5	82.6716	15742	-31.0267	22569.1	-303.985	26071.2	98.6185	20694.7	-212.164	25345.3	-118.834	23742.2	-156.441	25444.3	-258.253	25997.6	-148.253	25485	124.589	25194.6	-303.253	20269.1	-62.6838	20395.4	44.8497	16648.2	55.5624	22508.1	120.069	26013.7	15.7576	26043.3	-56.2637
18968.1	-184.797	15921.2	-185.335	15828	-123.095	18634	-83.0441	15967.6	-298.014	22095.6	-248.438	20190.6	-154.116	19241.8	-274.838	20735.4	81.2129	15753.6	-31.953	22573.2	-306.084	26075.5	99.0119	20701.8	-213.973	25349.4	-117.614	23749.9	-158.252	25455.7	-260.024	25999.5	-147.29	25492.4	124.251	25204.1	-299.891	20278.9	-60.3676	20407.2	43.3154	16663.8	57.5457	22512.5	120.281	26017.7	14.1663	26048.7	-57.3142
18972.7	-181.807	15927.7	-184.576	15835.1	-122.07	18640.8	-83.9969	15975.2	-299.614	22105.3	-248.948	20198.4	-154.328	19250.8	-278.653	20745.9	81.627	15763.3	-31.4718	22577.1	-307.988	26079.6	99.8892	20709.8	-213.919	25353.2	-117.201	23756.6	-158.697	25467.5	-262.632	26001	-144.845	25499.3	123.941	25213.7	-297.314	20288.8	-59.1345	20419	41.8956	16678.9	59.708	22516.9	120.36	26020.1	13.5944	26054.2	-57.6187
18977.1	-178.459	15933.8	-183.755	15843	-120.34	18647.7	-84.7718	15983.2	-301.346	22115.5	-250.159	20206.9	-153.999	19259.7	-281.423	20754.9	82.8609	15774.2	-33.1961	22580.5	-308.804	26083.6	100.045	20717.6	-215.519	25356.2	-117.066	23762.5	-157.74	25479.2	-265.611	26002.3	-142.055	25506	124.174	25217.8	-295.605	20298.6	-57.5362	20431.2	39.9343	16693.9	62.105	22521.5	121.284	26022.2	13.7149	26060.2	-57.2333
18981.8	-175.023	15939.8	-183.17	15850.8	-118.8	18654.2	-85.6124	15991.4	-303.216	22125.9	-251.125	20216.6	-151.553	19268.4	-284.536	20764.3	85.4388	15776.8	-32.7855	22583.1	-309.318	26088.7	99.6137	20725.6	-216.461	25359.4	-117.175	23768.5	-158.444	25491.5	-268.89	26003	-139.859	25512.5	124.524	25227	-293.997	20308.1	-56.2533	20443.5	37.7934	16708.9	64.5122	22526.1	122.813	26024.1	13.492	26066.5	-56.0947
18987.1	-171.709	15945.3	-182.239	15858.9	-115.911	18661.1	-87.0423	15999.2	-304.766	22136.4	-251.517	20226	-149.127	19276.6	-287.458	20772.7	86.1008	15784.5	-35.0297	22586.1	-309.801	26093.7	99.8707	20733.2	-217.65	25362.8	-117.196	23775.7	-161.969	25504.1	-271.856	26004	-137.011	25518.8	124.839	25235.2	-292.615	20317.6	-54.9739	20456.4	35.1316	16724.1	66.7298	22530.6	124.798	26025.9	13.4195	26073.3	-54.7815
18992.4	-169.044	15950.9	-181.102	15866.9	-113.989	18668.5	-89.0191	16006.5	-305.494	22147.4	-251.917	20234.6	-147.839	19285.2	-290.802	20781.5	88.0374	15794.4	-35.9619	22589	-310.642	26098	99.6239	20741.1	-217.97	25365.7	-116.075	23782.8	-163.006	25516.3	-273.428	26005.2	-134.419	25524.7	125.306	25242.9	-290.508	20327	-54.2865	20469.6	32.6145	16739.4	68.7751	22535	126.757	26029.9	13.5916	26080.4	-53.6001
18998.5	-166.798	15956.1	-180.402	15876	-112.206	18676	-91.2766	16013	-305.653	22158.3	-252.68	20243.1	-145.635	19293.5	-294.79	20789.4	89.7014	15805.6	-38.5462	22592.3	-310.788	26102	100.776	20748.6	-220.035	25368.4	-115.982	23791.3	-165.091	25529.7	-272.57	26006.9	-132.579	25530.4	125.952	25250.3	-289.056	20336	-52.652	20482.8	30.5193	16754.9	70.5149	22539.3	129.528	26034	13.0415	26086.9	-52.4219
19004.9	-163.822	15961.5	-180.191	15883.1	-110.393	18683.6	-93.5156	16018.9	-305.631	22168.6	-253.411	20251.7	-143.848	19302.3	-298.358	20797.4	91.5784	15813.7	-39.9188	22595.7	-311.457	26105.6	101.588	20756.5	-221.045	25372	-116.392	23800.3	-167.51	25532.6	-272.738	26009.6	-131.551	25535.8	127.224	25257.4	-286.555	20344.8	-50.8792	20496.5	28.7345	16770.9	71.9033	22543.4	131.933	26038.4	13.0288	26093.3	-51.5888
19010.9	-161.431	15966.8	-179.938	15892.9	-108.614	18691.1	-95.4359	16024.7	-306.129	22179.2	-254.634	20261.5	-141.19	19310.8	-301.639	20804.2	94.7897	15822.7	-41.258	22598.8	-311.23	26109	101.419	20765	-222.897	25374.9	-117.296	23808	-170.392	25536.2	-272.381	26012.4	-130.937	25540.7	128.584	25265.2	-283.701	20353.5	-49.5387	20510.4	27.3863	16786.8	72.6173	22546.8	134.529	26042.6	12.9966	26099.5	-51.1585
19017.1	-159.219	15972	-179.229	15902	-107.099	18698.5	-97.2582	16030.8	-307.102	22189.6	-255.493	20271.9	-138.206	19319.1	-304.034	20813.6	98.5278	15830.5	-42.2884	22601.9	-311.042	26112.9	101.641	20773.4	-222.951	25377.6	-120.285	23816.3	-173.047	25539.8	-272.185	26015.7	-131.559	25545.2	129.658	25274.1	-280.479	20362.2	-48.1058	20524.3	25.8184	16802.5	72.4586	22550.1	136.864	26046.7	13.1923	26105.2	-50.6229
19023	-157.87	15977.3	-178.525	15910.7	-106.709	18706.3	-98.965	16037.6	-308.393	22199.6	-255.958	20282.8	-134.725	19327.7	-306.197	20822.9	100.921	15836.3	-42.9761	22605	-309.634	26116.9	102.101	20781.7	-222.74	25380.1	-120.759	23823.2	-175.27	25543.4	-271.76	26018.9	-132.122	25549.3	130.798	25284	-276.869	20370.8	-47.5529	20538.2	24.1181	16817.9	71.7874	22553.1	137.565	26051	13.819	26111	-50.5991
19028.8	-157.092	15982.3	-177.683	15919.2	-105.808	18714.8	-100.315	16044.6	-309.308	22209.2	-256.439	20293.4	-132.803	19335.8	-308.557	20832.2	102.228	15842.9	-46.7907	22608.5	-308.487	26120.1	101.614	20790.2	-224.618	25384.3	-121.696	23830.5	-177.046	25546.7	-271.245	26021.8	-133.919	25553.2	131.682	25294.7	-275.384	20379.1	-46.0092	20551.9	22.7153	16833.1	70.8399	22556	137.778	26055.6	14.1645	26116.9	-50.9287
19035	-156.614	15987.5	-176.879	15928.2	-104.428	18723.2	-101.576	16051.4	-309.674	22218	-257.459	20303.8	-130.04	19344.5	-310.023	20842.2	105.547	15851.7	-48.3303	22612.1	-308.637	26123.5	101.328	20798.4	-225.179	25388.2	-122.131	23837.4	-178.188	25549.8	-270.854	26024.7	-137.831	25557.2	132.502	25305.2	-273.998	20387.4	-43.9025	20565	22.7024	16848.4	69.6753	22558.8	137.974	26060.2	13.8992	26123.3	-52.2191
19041.2	-155.652	15992.8	-175.597	15938.2	-102.878	18731.6	-102.651	16057.8	-309.484	22226.3	-258.742	20313.6	-127.001	19353.7	-311.739	20852.1	107.89	15858.8	-50.1064	22616.1	-309.32	26126.4	101.707	20806.9	-225.157	25393.1	-121.484	23843.7	-180.695	25552.7	-270.857	26027.1	-142.338	25560.8	133.83	25315.6	-274.49	20395.7	-41.8541	20569.6	23.0052	16863.5	68.3008	22561.2	137.429	26065.1	13.5809	26129.8	-53.5743
19046.9	-153.884	15998.2	-174.778	15946.6	-102.314	18739.5	-103.595	16064	-308.85	22234.5	-260.813	20323.8	-125.424	19362.8	-311.41	20862.1	111.745	15866.1	-53.2956	22620.7	-310.776	26129.9	102.011	20815.1	-225.283	25396.3	-120.435	23850.2	-182.253	25555.3	-271.571	26028.5	-145.937	25564.1	135.549	25326	-275.086	20403.8	-39.8968	20573.9	22.7162	16878.5	66.7794	22563.1	137.147	26069.7	14.1673	26136.3	-54.0243
19052.1	-151.729	16004.3	-173.663	15955.2	-103.369	18746.8	-104.68	16069.8	-307.888	22243.2	-262.702	20334.3	-122.763	19372.3	-309.659	20871.1	113.413	15873.2	-53.6345	22625.2	-311.621	26133	102.809	20823.5	-226.411	25399	-122.734	23856.9	-183.108	25558	-272.573	26030	-149.861	25567.3	137.499	25336	-274.539	20412.3	-38.5075	20578.4	23.1205	16893.5	64.5876	22564.7	136.616	26073.8	14.7683	26142.3	-53.7946
19056.7	-150.426	16010.3	-173.483	15965.5	-103.219	18754	-105.786	16076.1	-306.865	22252	-264.936	20344.3	-121.221	19381.5	-307.642	20880.8	116.055	15879.1	-55.2231	22629.7	-312.201	26136.1	103.354	20831.2	-226.296	25401.8	-122.269	23862.4	-185.667	25562.8	-273.877	26031.3	-151.795	25570.2	138.974	25346.2	-274.984	20421.2	-37.3979	20582.9	22.422	16909	62.4078	22565.6	136.132	26077.6	15.7395	26148.3	-53.2856
19060.9	-149.797	16016.1	-174.584	15973.1	-103.611	18761.1	-106.076	16082.3	-306.271	22261.2	-267.176	20354	-118.231	19390.7	-305.891	20889.1	118.767	15883.9	-55.3418	22634.3	-312.233	26139.7	103.695	20839.4	-225.973	25406.7	-121.76	23867.8	-190.198	25568	-274.444	26032.9	-153.259	25573.1	139.652	25355.8	-275.028	20429.8	-36.9048	20592.6	21.2128	16924.6	60.3808	22566.1	136.484	26081.2	17.2321	26154.3	-52.0694
19065.3	-150.187	16021.5	-175.076	15981.9	-104.005	18768.4	-106.413	16088.4	-305.462	22270.4	-269.646	20363.7	-115.94	19399.9	-304.185	20898.9	121.281	15889.9	-56.1737	22638.6	-311.611	26142.7	103.702	20847.8	-225.331	25410	-121.242	23874.4	-191.195	25573.8	-274.047	26034.9	-154.189	25576.6	140.686	25365	-275.44	20438.5	-36.5055	20602.6	20.1584	16940.5	58.5353	22566.7	136.742	26084.5	19.435	26160.6	-51.3208
19070.1	-150.911	16026.4	-176.275	15990.8	-104.457	18775.7	-106.798	16094.9	-304.749	22279.4	-271.625	20373.7	-114.059	19409.4	-302.526	20907.1	122.879	15894.7	-56.7597	22643.3	-310.611	26146	102.988	20856.5	-225.742	25412.6	-122.521	23880.4	-193.452	25579.8	-273.255	26037.1	-153.888	25580.6	141.275	25374.3	-276.349	20446.9	-36.3767	20612.8	18.8067	16955.9	56.7067	22567.5	137.014	26087.8	21.6291	26167.2	-49.7012
19075.1	-150.978	16030.9	-177.665	15999.3	-105.418	18782.6	-107.119	16101.2	-303.973	22288	-273.444	20383.7	-111.709	19418.7	-300.957	20915.2	122.806	15898	-57.3148	22648.4	-309.691	26148.7	103.224	20865	-226.037	25416.2	-123.133	23886.6	-196.688	25585.7	-272.734	26039.8	-154.852	25585.2	142.037	25383.1	-277.008	20454.6	-35.2063	20623.4	18.2158	16970.4	54.1594	22568.3	137.808	26091	24.0947	26174.3	-47.5701
19080.1	-150.932	16035.4	-178.622	16007.1	-105.081	18789.4	-108.336	16107.6	-302.146	22296.5	-274.639	20393.7	-109.163	19427.7	-298.602	20923.9	122.079	15903.4	-59.3874	22653.8	-308.953	26151.2	104.115	20873.4	-226.291	25418.9	-122.764	23892.6	-198.165	25591.7	-272.299	26043.1	-157.291	25590.2	143.497	25391.8	-277.381	20462.3	-34.1265	20633.8	17.7108	16984	51.3076	22569.5	137.432	26093.9	26.6537	26181.4	-46.5884
19085	-150.296	16040.1	-180.772	16014.2	-105.1	18796.3	-109.783	16114.1	-300.284	22304.4	-275.497	20403.5	-105.797	19436.7	-296.634	20934.1	120.663	15909.1	-58.3989	22659.6	-308.958	26153.9	104.442	20882.1	-225.773	25423	-123.212	23899.6	-199.625	25597.8	-272.428	26047.2	-160.309	25595.6	144.845	25400.3	-278.047	20469.6	-33.1596	20643.8	17.4406	16997.1	48.2233	22570.3	136.745	26097.3	28.2696	26188.2	-45.3633
19089.2	-149.787	16044.8	-182.721	16021.4	-105.23	18803.9	-111.24	16120.8	-297.776	22311.4	-277.59	20412.9	-104.845	19445	-295.026	20944	120.698	15919.6	-61.0955	22665.5	-309.517	26155.8	104.219	20890.7	-225.689	25427.6	-122.555	23907.1	-201.524	25603.7	-272.685	26051.6	-163.044	25600.7	146.641	25408.6	-278.417	20476.9	-31.7191	20653.5	17.4	17010.6	45.3266	22571.2	135.285	26101.2	29.6986	26194.9	-45.712
19093.1	-149.448	16049.8	-184.815	16029	-105.581	18811.9	-112.115	16128.1	-295.317	22318.1	-278.591	20421.9	-103.443	19454.3	-293.635	20953.3	119.742	15924	-60.7487	22671.6	-309.189	26158.4	103.93	20899.7	-224.493	25431.7	-121.967	23913.4	-201.418	25609.8	-273.058	26055.7	-165.217	25606	148.486	25416.7	-278.207	20484.3	-31.2902	20662.5	17.2096	17024.3	43.1578	22571.8	133.545	26105.3	31.1407	26200.6	-46.3922
19096.9	-148.387	16054.6	-187.745	16036.8	-105.548	18819.8	-112.584	16135.9	-293.469	22323.9	-280.118	20430	-103.637	19463.4	-291.909	20962.3	117.884	15927.2	-61.6055	22678.1	-308.804	26160.8	104.044	20907.8	-222.44	25436.5	-122.014	23919.3	-202.776	25616	-272.809	26059.2	-166.885	25611.5	149.618	25425.1	-279.188	20491.5	-29.8133	20671.1	17.4761	17038	41.2233	22572.1	131.8	26110	33.1552	26206.3	-45.7634
19100.4	-147.795	16059.7	-189.681	16044.1	-106.604	18827.6	-113.154	16144	-291.615	22329.7	-280.894	20438.3	-103.291	19473	-290.639	20970.5	116.191	15928.6	-60.8002	22684.9	-309.163	26163.9	104.042	20915.6	-221.566	25441.5	-121.602	23923.5	-204.433	25622	-271.973	26062.4	-167.853	25616.9	150.501	25433.4	-280.035	20499.1	-28.9246	20679.4	17.8549	17052	39.3366	22572.6	130.33	26114.7	35.3677	26212	-45.5396
19103.6	-147.652	16065.2	-190.782	16052.2	-108.297	18834.8	-113.89	16152.5	-290.292	22336.2	-281.271	20446.9	-101.815	19478.1	-289.149	20978.2	113.797	15931.1	-61.5661	22691.8	-308.966	26167.3	103.674	20924	-219.666	25445.5	-121.752	23928.8	-205.169	25627.9	-270.933	26064.9	-168.589	25622.7	151.102	25441.3	-281.496	20506.3	-28.5796	20687.2	17.624	17066.5	37.6285	22572.9	129.436	26119.3	37.0601	26217.4	-45.5956
19107.1	-147.368	16071.2	-191.953	16059.6	-111.06	18841.9	-115.231	16161	-288.346	22342.7	-282.627	20453.9	-102.166	19488.1	-288.043	20986.4	110.748	15935.9	-61.6368	22698.5	-309.689	26170.7	103.494	20932	-218.934	25450.7	-119.689	23935.4	-206.908	25633.5	-270.169	26067.4	-169.751	25628.9	151.382	25448.8	-283.149	20513	-28.2295	20694.7	16.9542	17081.9	36.1167	22573.7	128.705	26124.2	37.9332	26222.5	-46.4471
19110.4	-148.273	16077.6	-191.907	16066.6	-112.636	18848.7	-116.301	16169.2	-285.948	22349.5	-284.171	20460.9	-101.966	19498.2	-287.459	20991.7	107.549	15939.9	-62.7325	22704.9	-310.687	26173.4	102.749	20940	-218.929	25457.1	-118.605	23941.4	-207.976	25639.3	-269.646	26069.9	-170.784	25635.7	152.032	25455.4	-284.056	20519.6	-28.3509	20702.1	16.5233	17098	34.8275	22574.6	127.822	26129.1	38.7678	26226.5	-49.025
19113.5	-148.754	16083.9	-191.997	16074.2	-113.868	18855.1	-117.089	16177.4	-283.371	22356.7	-286.457	20467.2	-103.801	19507.7	-285.876	20996.1	104.237	15943.8	-64.2981	22711.1	-311.644	26176.5	102.21	20948.4	-218.15	25463.1	-116.452	23948.3	-209.622	25645.1	-269.658	26072.7	-173.402	25643.2	152.476	25461.4	-285.12	20525.8	-28.5462	20709.3	15.6687	17114.8	33.5089	22575.2	127.512	26133.9	39.2586	26229.6	-52.0954
19116.2	-150.385	16090	-193.632	16081.5	-115.324	18861.1	-117.469	16185.3	-280.856	22364.5	-287.777	20473.3	-104.514	19517.1	-283.654	21001.6	100.319	15945.5	-64.2905	22717.6	-313.696	26179.6	102.213	20956.5	-217.114	25468.6	-113.566	23956	-209.214	25651.6	-269.607	26075.2	-174.157	25650.8	152.383	25467.1	-285.54	20531.9	-30.209	20716.9	15.3024	17131.4	32.0341	22576	127.759	26138.4	39.8882	26232.7	-55.0881
19118.1	-151.63	16096.2	-195.67	16088.1	-119.123	18867.1	-117.604	16193.4	-278.452	22372.8	-288.606	20478.7	-106.051	19526.5	-281.885	21007.4	96.9057	15951.4	-62.7364	22724.1	-315.02	26182	101.451	20965.1	-214.921	25473.4	-112.876	23962.5	-208.662	25658.5	-270.067	26078.2	-173.704	25658.3	152.389	25473	-286.166	20535.5	-30.5039	20724.6	15.1101	17147.4	30.2467	22576.4	126.983	26142.5	40.9359	26235.5	-56.5538
19119.9	-153.106	16102.7	-199.961	16094.2	-121.163	18873.3	-117.726	16201.8	-276.417	22381.3	-288.939	20484.9	-108.364	19535.4	-279.158	21013.1	94.5474	15956.1	-60.829	22730.7	-315.932	26183.7	101.449	20973.5	-213.628	25477.6	-113.793	23968.2	-208.618	25665.9	-269.701	26081.5	-172.869	25665.6	152.164	25479.2	-286.787	20539	-31.0792	20732.4	14.6118	17162.9	28.6016	22576.8	127.117	26146.5	41.7269	26238.8	-57.7643
19121.5	-155.177	16109.5	-204.945	16102.8	-122.559	18880.1	-117.012	16210.3	-275.078	22390	-287.946	20490.7	-109.88	19544.2	-276.875	21018.2	92.5886	15960	-60.0069	22737.3	-317.162	26185.1	100.841	20981.4	-211.93	25483.5	-112.912	23974.9	-206.675	25674.3	-269.11	26085.6	-171.682	25672.4	151.961	25485.6	-287.639	20542.6	-31.576	20740.3	15.2075	17178	27.0968	22577.4	126.807	26150.4	41.6323	26240.9	-57.925
19123	-156.286	16116.4	-209.003	16110.8	-122.755	18887.4	-116.25	16218.8	-273.956	22398	-288.58	20496.5	-111.432	19553.6	-275.048	21022.5	88.9367	15963.6	-61.8369	22743.9	-318.852	26187.7	100.914	20989.3	-209.363	25489.7	-109.963	23981.9	-207.951	25682.9	-267.884	26090.8	-171.298	25679.1	151.871	25492.3	-289.087	20549.3	-31.1024	20747.9	15.5726	17192.5	26.0495	22577.9	126.435	26154.6	41.9401	26246.1	-57.1681
19124.6	-157.606	16123.2	-211.166	16117.2	-125.006	18895.2	-115.725	16226.7	-273.143	22406.1	-288.478	20502.2	-113.63	19563.1	-271.874	21025.9	87.2301	15969.6	-61.7284	22751	-320.716	26190	99.984	20996.6	-206.82	25496.3	-108.775	23989.7	-207.607	25691.6	-265.762	26097	-171.714	25685.8	152.13	25498.7	-290.456	20555.7	-31.1639	20755.1	16.6995	17206.1	25.0774	22578.8	126.531	26158.9	41.7709	26250.6	-56.8145
19126	-158.167	16130.3	-212.298	16124.4	-125.262	18903.3	-115.359	16234.3	-272.37	22414.4	-288.279	20508.6	-116.13	19573.6	-268.491	21030.7	84.1866	15975.3	-60.2282	22758.1	-323.296	26192.6	98.6368	21003.6	-205.231	25501.4	-108.01	23997.6	-205.989	25699.8	-264.379	26103.8	-171.615	25692.7	152.709	25505.2	-292.121	20561.9	-31.2939	20761.8	18.0593	17219.2	24.0281	22580.2	125.799	26163.4	41.6062	26254.7	-57.2794
19127.4	-157.969	16137.9	-213.86	16131.2	-127.697	18911.2	-115.001	16241.6	-271.272	22423	-287.73	20514.7	-117.234	19585.1	-264.061	21032.7	81.7443	15979.4	-57.5378	22765.6	-326.2	26195.2	98.9376	21010.2	-203.087	25507.7	-105.715	24003.7	-203.705	25707.4	-263.758	26111.5	-172.938	25700.1	153.588	25512	-293.662	20567.7	-31.8846	20768	19.3469	17231.5	23.2485	22581.5	125.563	26168.4	42.4336	26258.2	-56.3465
19129.3	-157.299	16145.9	-215.299	16137.8	-129.233	18918.9	-114.619	16248.6	-270.578	22432.2	-286.726	20519.8	-119.895	19596.3	-259.309	21034.9	79.5594	15983.6	-56.0769	22772.6	-328.6	26197.6	98.9912	21017.6	-202.033	25513.6	-103.852	24011.4	-202.643	25714.9	-263.81	26119.8	-175.61	25707.3	154.668	25518.5	-295.496	20573.8	-32.92	20773.9	21.567	17243.5	22.7153	22582.8	125.306	26173.9	42.4588	26261.4	-55.6912
19131.3	-157.083	16154.2	-216.911	16144.2	-130.68	18926.3	-114.519	16255.7	-270.273	22441.6	-285.397	20525.8	-121.955	19608	-255.073	21038.3	79.4952	15987.7	-54.1158	22779.3	-330.771	26199.9	98.5027	21025.1	-201.089	25519.1	-102.72	24019.8	-199.703	25722.7	-263.759	26127.5	-177.104	25714.3	155.148	25525	-297.427	20579.6	-34.9178	20779.6	23.3208	17255.7	23.1321	22584.1	125.426	26179.9	42.612	26264	-56.0561
19133.4	-156.788	16162.6	-218.865	16150.1	-132.044	18933.5	-113.752	16262.9	-270.244	22451.5	-284.152	20531.8	-125.529	19620.1	-252.167	21041.2	77.8457	15992.9	-53.0763	22785.9	-332.181	26202.6	97.8023	21032.5	-199.83	25525.6	-103.053	24027.5	-197.295	25730.2	-263.998	26135.5	-179.253	25721.3	155.238	25531.6	-299.449	20585.2	-35.4172	20785.3	25.2167	17267.7	23.3681	22585.2	126.152	26186.2	42.4848	26266.2	-55.9681
19135.9	-157.5	16170.7	-219.808	16155.9	-133.621	18940.8	-112.54	16270.5	-270.493	22461.9	-282.853	20538.2	-129.794	19632.7	-250.09	21044.1	76.7592	15997.7	-51.4338	22792.2	-333.566	26205.8	97.9195	21039.8	-197.301	25530.7	-101.266	24035.5	-195.483	25737.8	-263.254	26143.2	-180.221	25728.3	155.008	25538.7	-302.372	20591	-36.9339	20791.2	26.8553	17279.2	23.5963	22587.1	126.444	26191.9	42.6439	26268.1	-55.6165
19138.5	-159.151	16177	-231.757	16163.2	-135.064	18947.5	-111.427	16278.7	-270.653	22472.8	-280.673	20544.6	-130.899	19646.4	-248.351	21049	75.4617	16006.6	-49.3419	22799	-334.329	26208.8	96.9049	21047.6	-195.659	25536	-99.5639	24042.3	-193.589	25745.2	-262.188	26150.8	-180.397	25735.7	154.674	25546	-304.473	20596.3	-38.5375	20797.5	27.7983	17289.3	23.489	22589.2	127.149	26197.1	43.1541	26269.9	-55.5854
19141.1	-161.999	16184.9	-232.513	16169.7	-136.968	18953.8	-109.966	16286.8	-271.084	22484	-278.407	20551.3	-133.516	19659.4	-247.359	21054.7	75.0728	16018.2	-48.3548	22806	-335.478	26211.2	96.4213	21056.3	-194.43	25542.4	-97.104	24048.8	-192.355	25752.4	-261.249	26159.3	-182.024	25743.5	154.758	25553.2	-306.688	20601.2	-38.8254	20803.9	29.2246	17298.2	22.6741	22591.8	127.62	26202.2	43.9105	26272.1	-55.9738
19143.9	-166.537	16193.3	-231.807	16176.1	-138.912	18959.8	-108.75	16295	-271.766	22496.1	-276.505	20559	-134.581	19672.8	-246.301	21060.6	76.8331	16029.6	-45.8927	22812.8	-336.037	26214.2	95.7918	21063.3	-192.168	25548.7	-97.419	24055	-189.576	25759.9	-260.708	26168.4	-183.053	25751.4	155.868	25559.7	-307.72	20605.9	-40.6314	20810.4	30.4512	17306	22.0437	22595	127.876	26206.7	44.2065	26274.4	-57.4962
19146.3	-170.101	16202	-231.181	16182.4	-140.67	18965.4	-107.108	16303.4	-272.767	22508.6	-275.233	20567.3	-136.269	19685.7	-244.911	21066.1	78.3301	16041.5	-44.0605	22819.4	-334.977	26217.7	93.8842	21069.7	-190.725	25555	-94.8407	24061.9	-187.605	25767.6	-260.623	26177.7	-184.553	25759.6	156.777	25565.9	-307.894	20609.7	-41.3869	20816.7	31.4764	17313.1	21.3415	22598	127.558	26210.9	44.0053	26277.5	-58.8778
19148.6	-174.134	16210.5	-230.161	16187.8	-142.081	18971.1	-104.371	16311.7	-274.308	22521.1	-274.783	20574.3	-139.087	19691.5	-246.196	21071.7	80.081	16053.9	-42.6233	22826.1	-334.723	26221.7	92.9009	21075.9	-190.431	25558.5	-93.8296	24068.5	-185.354	25775.4	-260.639	26187.4	-186.129	25767.8	157.814	25572.2	-308.536	20613.5	-41.2864	20823.3	32.7706	17319.3	20.7099	22601.5	126.993	26215.1	44.4146	26281.1	-59.337
19150.6	-177.736	16218.6	-229.487	16193	-142.207	18976.6	-101.353	16320.4	-276.472	22533.8	-273.653	20582.5	-140.635	19703.2	-243.856	21077.4	82.0552	16065.5	-41.4823	22832.9	-334.385	26225.8	91.4916	21083.4	-189.993	25563.9	-93.8859	24073.6	-180.292	25783.7	-260.268	26196.6	-185.517	25775.5	158.671	25578.2	-309.518	20617.5	-41.4799	20830.2	34.4234	17324.4	20.506	22605.1	126.267	26218.6	45.7096	26285	-57.4507
19152.7	-180.704	16225.9	-230.059	16198.8	-143.052	18981.8	-98.3617	16328.9	-278.803	22546.2	-271.591	20590.9	-143.623	19714.4	-241.436	21085.3	83.071	16075.9	-39.5045	22840	-334.381	26230	90.8067	21090.9	-187.391	25569.5	-92.9066	24078.9	-179.42	25792.4	-259.01	26205.5	-185.017	25783.1	159.449	25584.6	-311.158	20621.2	-41.2296	20837.5	35.9772	17328.7	20.6409	22609.5	126.083	26222.2	47.657	26289.8	-53.4512
19155.2	-183.785	16233.2	-229.696	16204	-143.835	18986.6	-95.5054	16337.4	-281.748	22558.4	-268.672	20598.4	-145.373	19725.4	-239.543	21095.2	85.2169	16086.5	-37.9072	22846.6	-335.529	26234.6	90.248	21099.8	-186.942	25576.5	-93.6867	24083.7	-177.218	25801.4	-257.565	26214.8	-183.969	25790.2	160.427	25591.2	-313.373	20625.4	-41.0009	20845	37.8088	17332.1	21.0666	22614.4	125.798	26225.7	50.007	26294.9	-49.5909
19158.2	-185.595	16240.3	-228.773	16209.2	-143.329	18991.1	-93.2901	16346	-284.553	22570.4	-266.171	20606.7	-146.344	19736.6	-238.728	21104.6	89.1645	16102.9	-36.3942	22853	-335.546	26239.2	89.1059	21108.5	-185.564	25583.8	-95.5102	24087.8	-175.407	25810.3	-255.989	26224.5	-183.211	25797.6	161.928	25597.9	-314.807	20629.5	-40.2259	20852.6	40.0257	17335.3	22.0966	22619.3	126.125	26229.1	51.3602	26299.6	-45.5247
19161.7	-187.411	16247.1	-227.292	16214.5	-144.078	18994.9	-91.2433	16354.5	-287.219	22582.7	-264.097	20615.9	-146.987	19747.4	-238.094	21113.6	92.2085	16117.4	-36.2218	22859.1	-334.893	26243.7	88.4275	21116.7	-185.219	25592.9	-96.4311	24092.6	-173.482	25818.9	-254.047	26233.6	-183.592	25805.5	163.562	25604.2	-314.921	20630.7	-39.8036	20860.3	41.4515	17338.6	23.4899	22624.3	126.661	26233	51.9067	26304.9	-42.9223
19165.1	-189.795	16253.9	-224.386	16219.9	-143.96	18998.1	-89.3762	16362.9	-289.902	22595	-262.279	20624.6	-147.134	19758.4	-237.79	21123.7	95.3207	16132.7	-37.2112	22864.6	-333.928	26249.2	87.9062	21124.9	-184.671	25602.1	-95.2767	24098.3	-170.519	25827.1	-252.632	26243.4	-184.72	25813.7	164.394	25610.3	-314.547	20632	-39.3649	20868.2	43.2922	17342.4	24.6003	22629.4	126.804	26237	52.4222	26309.3	-40.2151
19168.7	-192.812	16260.3	-220.77	16225.6	-144.169	19000.8	-88.5633	16371.5	-292.002	22607.5	-261.069	20633	-147.598	19769.3	-238.077	21133.8	96.9267	16147.1	-36.5848	22870.4	-332.143	26253.9	87.2745	21133.3	-183.985	25611.9	-97.576	24104.2	-169.744	25834.6	-251.179	26253.1	-186.871	25822.2	165.296	25615.8	-313.831	20633.3	-38.8266	20876.1	45.1372	17347.9	25.9157	22634.3	127.136	26241.1	53.7707	26311.8	-39.2994
19172.5	-196.998	16266.6	-217.486	16231.1	-144.404	19003.1	-88.0242	16379.8	-293.761	22620.5	-258.207	20642	-147.896	19779.4	-238.238	21143.8	98.6594	16161	-36.4007	22876.2	-330.16	26258.5	86.3832	21141	-184.358	25621.9	-97.5919	24109.4	-166.824	25842.1	-249.999	26262.4	-189.315	25830.6	165.376	25620.9	-313.274	20636.5	-39.4618	20884.2	46.4275	17355.2	27.8199	22639.5	127.546	26245.1	55.0568	26314.8	-38.8883
19176.9	-200.412	16273.3	-215.137	16237.4	-143.716	19004.6	-87.5708	16388.2	-295.174	22632.8	-255.36	20650.9	-147.707	19788.4	-239.312	21154.3	99.8914	16175.1	-36.6242	22881.6	-327.815	26262.6	84.5272	21148.6	-183.684	25630.9	-98.3662	24114.4	-164.083	25849.6	-249.668	26271.1	-191.623	25839.1	165.764	25626.1	-312.732	20639.9	-40.3536	20892.9	48.2182	17363.6	30.2199	22645.1	126.947	26249	56.9827	26318.5	-39.1798
19181.7	-203.946	16280	-212.777	16243.7	-143.999	19005.5	-87.1457	16396.5	-296.322	22645.1	-252.53	20659	-147.644	19796.3	-241.651	21164.5	103.746	16188	-37.6193	22887.4	-325.695	26267.4	84.1112	21156	-184.816	25640.1	-100.555	24118.8	-162.126	25857.5	-249.874	26279.2	-194.175	25847.3	166.047	25631.2	-312.237	20643.4	-40.6196	20902.8	49.2456	17373	33.2645	22650.5	126.682	26252.7	57.9728	26322.5	-39.7658
19186.7	-207.231	16286.4	-210.062	16249.8	-141.915	19005.7	-86.5845	16404.5	-297.552	22657.8	-250.581	20667.3	-148.277	19803.2	-244.314	21175.3	105.095	16204.1	-40.5623	22892.8	-322.894	26271.9	83.1419	21164	-185.119	25649.7	-101.964	24123.3	-163.647	25865.5	-249.778	26286.8	-196.395	25854.9	166.529	25636.4	-311.346	20647	-41.1647	20913.1	50.5956	17382.4	36.3872	22656.3	125.507	26256.3	57.9664	26326.7	-42.7004
19191.2	-210.3	16292.8	-207.254	16255.3	-142.358	19005.9	-86.0981	16412.4	-298.867	22670.3	-249.578	20676.3	-147.427	19810.3	-248.165	21187.1	108.997	16219.2	-42.0828	22898.3	-320.553	26276.6	82.2205	21171.6	-184.522	25659.5	-102.571	24126.7	-165.074	25873.7	-250.198	26293.3	-197.587	25862.6	167.461	25641.9	-310.764	20650.5	-41.4473	20923.8	51.0711	17391.2	39.0347	22662.5	123.79	26259.7	58.4482	26331.4	-45.968
19195.7	-213.82	16299.1	-204.482	16261.6	-141.352	19006.1	-85.3112	16419.9	-299.547	22683.5	-248.41	20684.4	-146.059	19816.6	-252.102	21197.7	111.742	16237.6	-43.4169	22904	-318.667	26281	81.9922	21179.2	-183.733	25670	-105.475	24129.9	-163.829	25882.1	-249.747	26300.2	-199.745	25870.4	168.463	25647.4	-310.79	20653.9	-41.6459	20935	51.362	17400.5	41.2572	22668.9	122.472	26263.1	58.2897	26336.4	-47.2666
19200.7	-217.867	16305.1	-202.076	16269	-139.385	19006	-85.1908	16426.6	-300.046	22696.4	-247.413	20692.6	-144.729	19822.9	-256.207	21209	114.809	16254.5	-43.4048	22910	-317.292	26285.2	79.9242	21186.3	-184.504	25681.2	-105.245	24133.7	-165.688	25890.4	-248.873	26306.2	-200.91	25878.3	169.166	25652.8	-310.747	20657.1	-42.5432	20946.9	51.2201	17409.7	43.8862	22675.5	120.914	26266.6	59.3095	26341.7	-47.7912
19206	-220.662	16311.3	-200.241	16276.6	-137.86	19005.6	-85.2485	16433.2	-300.26	22709.1	-246.247	20699.9	-143.451	19828.7	-260.786	21219.5	118.462	16271	-45.671	22916.2	-316.205	26289.6	79.7852	21193.1	-185.839	25692.3	-108.231	24136	-167.469	25898.5	-248.798	26311.5	-201.65	25886.6	169.487	25658.2	-309.789	20660.5	-42.2373	20959.1	50.7626	17419.2	46.3494	22681.8	119.673	26270.6	60.2946	26347.5	-49.005
19211.7	-221.539	16318.9	-187.924	16283.7	-136.032	19004.6	-84.6279	16439.7	-300.3	22722.2	-244.516	20707.2	-143.792	19834.5	-264.094	21227.3	122.414	16285.9	-47.568	22922.2	-315.851	26294.6	78.9532	21199.1	-186.042	25703.1	-110.445	24139.6	-167.675	25906.2	-247.885	26317.9	-204.243	25895.2	169.383	25663.4	-309.402	20664.3	-41.9494	20971.6	50.9452	17429	49.5925	22687.3	118.199	26275.1	60.6205	26353.1	-48.8285
19217.4	-220.676	16324.5	-186.476	16290.7	-134.638	19003.5	-84.0126	16447	-300.303	22735.1	-244.444	20713.4	-143.105	19837.6	-264.311	21236.2	126.134	16300.3	-48.1744	22928.6	-315.036	26299.9	78.4025	21205.2	-187.873	25713.2	-112.816	24142.9	-167.889	25913.8	-247.565	26323.7	-204.629	25903.6	168.218	25668.9	-308.862	20668.6	-42.219	20984.4	50.438	17439	53.2618	22692	116.608	26279.7	60.4552	26358.8	-49.065
19222.6	-217.716	16329.6	-185.171	16298.5	-133.51	19002.5	-82.9533	16454	-300.151	22741.3	-243.57	20719	-143.567	19843.4	-266.182	21245.1	126.43	16315.1	-49.3269	22935.3	-314.475	26304.7	77.9189	21211.7	-189.448	25722.4	-112.414	24146.9	-169.261	25921.2	-247.194	26329.9	-205.419	25912.2	166.915	25675	-308.52	20673.1	-41.8361	20997.4	49.6661	17449.6	56.6281	22695.8	115.325	26284.7	59.9002	26364.3	-49.4747
19227.8	-215.034	16334.5	-183.855	16306.7	-130.464	19002.1	-82.1445	16461.6	-300.082	22753.9	-242.135	20722.2	-144.059	19849.4	-268.441	21254.7	126.51	16329.5	-51.5957	22942.2	-314.872	26309.7	78.5754	21217.1	-191.236	25731.4	-116.571	24151.4	-169.718	25928.7	-246.781	26337.2	-206.749	25920.8	165.994	25681.5	-308.696	20677.5	-41.487	21010.8	48.8141	17460.7	59.9016	22699.3	114.125	26290	59.5277	26369.4	-50.0432
19233.4	-212.099	16339.2	-183.291	16314.5	-125.816	19002.2	-82.9429	16469.5	-299.697	22765.4	-240.592	20726.4	-142.417	19855.1	-270.95	21264.3	126.861	16343.9	-52.0601	22949.3	-314.51	26314.6	78.364	21223.1	-192.738	25734.5	-116.029	24155.6	-170.622	25936	-245.794	26344	-206.592	25929.2	164.553	25688.7	-308.76	20681.6	-41.1517	21024.2	47.9709	17472.6	62.127	22702.7	113.053	26295.4	59.7673	26374.2	-51.5933
19238.8	-209.5	16344.1	-182.364	16322.8	-121.832	19002.6	-84.436	16477.3	-299.373	22776.6	-239.353	20730.2	-142.433	19860.8	-274.772	21275.5	126.661	16356.7	-53.1289	22956.8	-314.014	26320.1	78.6061	21229.9	-194.962	25743.3	-117.34	24161.6	-171.756	25942.7	-244.72	26352.5	-208.957	25937.6	163.945	25696.3	-308.123	20685.7	-40.3707	21037.3	47.0684	17485	63.9024	22705.8	111.495	26301.1	59.6608	26379	-53.5929
19244.3	-207.127	16349.3	-181.883	16330.7	-119.752	19003.5	-86.4268	16485.9	-299.189	22788.5	-238.827	20736.4	-139.981	19866.6	-279.437	21285.1	128.98	16372.2	-54.9491	22964.7	-312.748	26325.2	79.5003	21236.8	-196.083	25751	-118.245	24167.4	-169.981	25948.6	-243.999	26360.8	-210.178	25945.8	163.289	25703.6	-307.837	20690.3	-40.3265	21050.1	46.4726	17497.9	65.5638	22708.2	109.026	26307.1	58.9626	26383.7	-56.7863
19250	-205.195	16354.7	-182.017	16338.6	-117.626	19004.6	-88.8106	16494.5	-298.556	22800.9	-239.811	20743.2	-136.924	19872.7	-284.436	21294.2	130.285	16386.6	-54.3186	22973.1	-310.148	26330.3	79.4537	21243.5	-196.117	25757.5	-119.119	24173.7	-168.215	25954.2	-243.267	26368.6	-210.333	25954.2	162.188	25710.7	-307.222	20695.1	-41.3138	21062.9	45.9427	17511.4	66.7828	22710.6	106.974	26313.1	58.1042	26388.8	-58.2256
19255.5	-203.876	16360.3	-181.557	16347	-116.557	19005.8	-90.6881	16503.5	-297.997	22813.5	-240.803	20748.9	-134.722	19878.6	-289.828	21303.6	132.082	16397.4	-54.7321	22981.6	-307.667	26335.6	80.4995	21250	-196.976	25763.3	-118.693	24178.8	-169.447	25959.7	-243.153	26377.5	-212.009	25962.8	161.534	25717.3	-306.88	20700.2	-42.0599	21075.7	44.7944	17525.6	68.2475	22712.8	104.534	26319.3	57.4111	26394.2	-60.5875
19261.2	-202.774	16366.5	-181.622	16356	-113.518	19007.6	-92.222	16513	-297.534	22819.6	-241.03	20754.3	-131.49	19884.4	-294.954	21312.7	132.471	16406	-54.3459	22990.2	-305.341	26340.3	80.4172	21255.9	-199.477	25768.2	-117.595	24184.4	-169.566	25965.4	-243.642	26386.3	-213.061	25971.1	159.867	25723.8	-307.079	20705.7	-44.0124	21088.4	44.0282	17540.4	69.4204	22715.1	102.079	26325.7	57.6459	26399.3	-64.0608
19267.2	-201.012	16372.5	-181.645	16364.3	-111.546	19009.6	-93.871	16522.5	-296.966	22833.1	-242.615	20759.1	-127.719	19890.5	-300.164	21320.7	130.621	16416.2	-54.6203	22998.8	-303.164	26345.1	80.9383	21261.6	-201.35	25774.5	-116.438	24189.5	-170.176	25971.3	-243.565	26395.3	-213.349	25978.9	158.859	25730.7	-307.674	20710.6	-45.9336	21100.9	43.0696	17555.3	70.2183	22717.4	99.3488	26332.2	58.2918	26404.9	-67.0555
19273.7	-197.548	16378.3	-181.706	16371.5	-109.431	19011.8	-94.7098	16532.1	-296.35	22846.5	-242.577	20763.8	-124.489	19896	-304.631	21330.2	130.336	16426.5	-54.7098	23007	-301.243	26350.5	81.6723	21267.1	-202.643	25780.2	-116.053	24194	-170.356	25977.4	-243.101	26404.3	-212.817	25986.7	157.86	25738	-308.166	20715.2	-47.6942	21113.3	41.3626	17568.1	70.7377	22719.7	96.2343	26339.1	58.2971	26409.9	-70.6132
19280.2	-193.736	16383.4	-181.851	16379.4	-106.817	19014.1	-95.3821	16541.9	-295.567	22859.9	-243.241	20768	-121.725	19901.5	-308.8	21339.5	131.928	16438.2	-53.4208	23014.8	-299.281	26355.5	81.4748	21273.7	-204.379	25785.6	-117.049	24198	-170.676	25983.6	-243.196	26413.8	-211.405	25994.1	156.96	25745.6	-308.058	20719.3	-49.0097	21125.5	39.9345	17578.3	70.2826	22721.5	93.2937	26346.1	58.1594	26415	-73.8064
19286.6	-189.822	16387.7	-181.759	16386.6	-104.674	19016.5	-96.035	16551.7	-295.29	22873.6	-243.694	20773.1	-118.319	19907.3	-311.824	21348.4	130.783	16447.5	-53.7052	23022.6	-298.274	26360	82.3288	21280.8	-205.78	25792.6	-117.328	24201.8	-172.099	25990.5	-243.253	26424.3	-210.442	26001.3	156.085	25753.3	-308.552	20722.8	-49.3695	21137	38.1549	17586.4	69.3184	22722.8	90.9506	26353.3	57.8254	26419.8	-74.868
19293	-185.797	16391.8	-182.175	16393.5	-102.481	19019.1	-96.9134	16561.5	-294.874	22887.1	-244.248	20778.1	-116.63	19912.8	-313.055	21356	127.305	16457	-54.2988	23030.3	-297.128	26364	83.1727	21287.4	-207.157	25799.7	-116.06	24206.3	-173.202	25998	-243.116	26435	-209.585	26008.6	155.119	25761.4	-308.971	20726.7	-49.1369	21147.1	36.384	17593.5	68.1056	22724.2	88.4842	26360.9	57.9175	26425.1	-74.9448
19299	-182.859	16396	-182.14	16401.1	-101.218	19021.9	-98.3586	16571.6	-294.234	22894.1	-244.471	20783.1	-113.369	19918.5	-314.223	21365.2	126.519	16465.8	-52.7913	23038.3	-297.188	26368.2	84.1435	21293.2	-208.069	25805.1	-115.946	24211.1	-173.474	26005.9	-242.79	26446.2	-208.548	26015.4	153.852	25769.6	-309.637	20731	-48.7223	21156.7	34.2675	17601.3	66.6108	22725.2	86.2312	26368.7	57.5939	26430.7	-72.4807
19305.6	-180.229	16400.4	-183.041	16409.5	-97.5657	19025	-99.9499	16581.4	-293.486	22901	-244.297	20787.9	-111.569	19924.3	-314.699	21372.6	123.855	16474.9	-51.7945	23046.3	-297.864	26372.6	85.019	21299	-210.428	25811.2	-115.528	24216.2	-172.038	26014.4	-241.689	26457.4	-207.71	26022.1	152.369	25778.1	-309.755	20735.6	-47.9574	21165.7	32.4106	17610.4	65.6452	22725.7	84.0449	26376.4	57.4533	26436	-70.48
19312.7	-178.81	16404.8	-182.942	16417.3	-95.4845	19028.7	-101.56	16591.4	-293.185	22914.8	-245.009	20792.4	-108.868	19930.4	-313.817	21380.6	120.549	16482.7	-50.9053	23054	-298.641	26377.4	85.0461	21302.8	-211.366	25816.1	-113.991	24220.5	-173.232	26023.2	-240.669	26468.3	-205.37	26028.5	151.044	25787.2	-308.856	20740.5	-47.0596	21173.9	30.0665	17619.6	64.3547	22726.1	81.4671	26384.1	57.658	26440.8	-69.9515
19319.9	-177.644	16409.7	-182.761	16424.8	-94.0283	19032.7	-102.662	16601.4	-292.986	22928	-246.561	20797.2	-106.256	19936.9	-313.095	21389	117.867	16491.7	-51.0275	23061.5	-299.57	26381.9	86.144	21307.1	-212.828	25820.1	-113.918	24225.5	-171.705	26032.3	-239.93	26479.9	-202.626	26034.3	150.39	25796.4	-307.7	20745.6	-47.433	21181	27.7922	17628.7	63.2038	22725.9	79.1606	26391.6	57.2908	26445.5	-70.1743
19326.8	-175.785	16414.6	-181.833	16431.8	-94.0188	19037.3	-103.644	16610.6	-293.028	22940.7	-248.87	20802.9	-103.749	19943.5	-310.864	21397.1	114.144	16500.5	-49.6625	23068.6	-299.926	26387.3	87.1223	21311.8	-213.687	25825	-111.738	24230.6	-170.639	26042.2	-238.785	26486.8	-202.498	26040	150.468	25805.5	-306.867	20750.3	-48.0479	21187.5	25.8206	17637.6	62.324	22725.6	77.2663	26398.8	57.8058	26450.1	-70.53
19333.9	-175.111	16420	-181.845	16438.2	-93.581	19042.4	-105.455	16618.9	-293.551	22952.3	-251.74	20808.2	-101.067	19949.7	-308.503	21405.3	110.298	16510.6	-47.7165	23075.2	-299.421	26391.5	87.6848	21316.9	-215.499	25829.6	-110.473	24236.5	-172.079	26052.8	-238.769	26493.4	-201.503	26045.4	150.416	25814.9	-305.952	20754.8	-49.2657	21193.5	23.8688	17646	60.7519	22726	75.6947	26405.9	58.8108	26455	-70.4004
19341.3	-173.8	16426.2	-182.438	16445.6	-92.9744	19048.1	-107.759	16626.3	-293.569	22964.2	-254.534	20814.4	-98.4836	19952	-306.549	21413.2	108.534	16520.2	-48.4772	23081.2	-298.649	26396.2	88.8093	21321.3	-216.604	25833.5	-111.084	24243.1	-172.774	26063.7	-238.627	26500.6	-201.901	26051.1	151.065	25823.8	-305.522	20759.2	-50.758	21199.1	22.2538	17653.9	58.882	22727.2	73.9693	26412.8	59.9298	26460.5	-69.889
19349.3	-172.848	16432.9	-182.989	16451.9	-92.1744	19053.8	-110.274	16633.7	-293.418	22969.2	-255.875	20820.6	-94.6463	19957.3	-305.009	21420.4	106.37	16528.3	-48.5714	23086.6	-297.822	26400.6	89.3004	21327	-217.06	25838.1	-111.407	24249.9	-174.473	26074.4	-238.644	26517.2	-204.018	26056.9	151.639	25832.3	-305.038	20763.5	-51.6532	21204.5	21.3445	17660.9	56.7179	22728.9	72.0751	26419.4	61.281	26465.9	-68.8368
19357.3	-172.908	16439.8	-184.266	16458.9	-92.2918	19059.3	-113.235	16641	-293.231	22980	-258.372	20823.2	-95.3281	19962.6	-303.865	21428.5	105.856	16540.3	-46.4638	23091.7	-297.324	26405.1	90.6203	21333	-217.83	25844.3	-108.353	24255.3	-176.232	26084.9	-239.142	26531.9	-202.278	26062.5	151.599	25840.4	-304.154	20768.5	-53.3707	21209.5	20.4574	17666.2	54.5964	22731.2	69.8452	26425.4	62.8293	26471.8	-68.5311
19365.1	-172.527	16446.9	-184.878	16467	-94.118	19064.7	-115.386	16648.2	-292.633	22991.5	-261.175	20826.7	-96.7516	19968.7	-302.319	21436.9	106.062	16553	-47.5047	23096.8	-296.874	26408.8	90.7926	21338.7	-218.348	25850.3	-107.605	24260	-177.204	26095	-240.108	26545.9	-200.888	26068.4	152.077	25848.4	-303.31	20774.2	-56.1888	21214.2	19.4464	17670	53.0482	22733.8	67.9511	26431	63.8337	26478	-68.2825
19372.8	-172.716	16454.1	-185.38	16473.7	-94.3051	19069.8	-117.118	16655.6	-291.746	23002.7	-263.536	20829.4	-98.8541	19975.4	-300.739	21443.6	104.904	16565.6	-46.5241	23101.8	-296.243	26412.2	91.6467	21344.3	-219.005	25856.8	-106.674	24264.3	-179.584	26104.9	-241.773	26558.2	-198.536	26074.4	152.375	25856.4	-302.19	20780.3	-58.5932	21218.8	18.5283	17673.1	51.8841	22737.1	66.3373	26436.2	64.9044	26483.9	-69.0078
19380.5	-172.745	16461.5	-185.564	16481.1	-94.3629	19074.9	-118.803	16662.7	-290.702	23013.6	-266.543	20834.1	-98.6572	19982.4	-298.446	21450.8	102.302	16578.3	-45.0726	23106.4	-295.357	26415.8	93.5034	21350.2	-219.923	25863.2	-106.885	24267.6	-183.186	26114.7	-243.511	26570.7	-196.162	26079.9	152.175	25864.4	-301.645	20786.4	-60.738	21223.4	17.4317	17675.8	50.5916	22741.1	65.5053	26441.1	65.7784	26490.4	-69.3769
19388	-171.905	16469.1	-186.983	16489.6	-94.8793	19079.9	-119.93	16669.4	-289.936	23024.3	-268.4	20839	-100.186	19989.9	-295.322	21458.1	101.495	16592.6	-46.0935	23110.6	-295.247	26419.7	94.7699	21356.3	-219.625	25870.5	-107.609	24270.4	-185.046	26124.4	-244.774	26583.4	-194.881	26085.2	152.497	25872.6	-300.959	20792.5	-61.6521	21227.8	16.8473	17679	49.7683	22745.6	64.9229	26446	66.4865	26497.1	-70.0566
19395.4	-171.131	16476.9	-189.36	16498.3	-95.5257	19085	-121.567	16675.8	-289.208	23030	-269.266	20844.7	-100.75	19997.6	-291.465	21466.8	98.9638	16606.4	-45.0441	23114.3	-295.401	26423.8	95.7493	21363.1	-218.782	25877.8	-107.704	24275.9	-185.814	26133.6	-245.547	26595	-192.611	26089.7	152.174	25881.2	-300.261	20798.4	-62.4011	21232	16.7816	17681.8	48.5149	22750.1	64.122	26450.7	66.6528	26503.9	-70.0143
19403.1	-170.606	16484.5	-192.082	16506.8	-95.705	19090.4	-123.192	16681.9	-288.422	23035.5	-270.483	20850.2	-101.999	20005.3	-288.641	21474.5	96.1268	16618.9	-45.4946	23117.5	-295.76	26428.6	96.5406	21369.9	-218.291	25885.2	-107.916	24280.9	-189.477	26142.7	-245.739	26606.6	-189.338	26093.6	151.663	25890.5	-300.562	20804.1	-62.8103	21236	16.3191	17684.1	47.2309	22754.6	63.1523	26455.4	66.726	26510.9	-68.751
19411.5	-169.335	16491.9	-195.056	16515.9	-96.2312	19096.2	-124.898	16688.1	-287.649	23045.8	-271.972	20856.2	-103.849	20012.6	-286.033	21483.3	96.0611	16630.3	-44.7067	23120.5	-296.687	26433	97.9069	21377.5	-217.291	25892.4	-108.714	24286.7	-192.262	26151.7	-246.443	26617.9	-186.434	26097.8	151.246	25900	-300.47	20810.5	-62.9866	21240.2	15.4516	17685.6	45.9261	22758.9	62.2785	26460.2	66.8475	26517.8	-67.7979
19419.9	-169.103	16499.6	-198.316	16525.5	-97.2544	19102.5	-126.97	16694.1	-286.891	23056.2	-274.832	20862.4	-106.263	20020.1	-284.158	21491.4	95.9741	16641.8	-43.364	23123.3	-296.923	26437.5	98.7166	21385.2	-216.354	25900	-108.32	24291.2	-193.94	26160.5	-247.818	26629.4	-183.521	26102	150.514	25909.5	-300.452	20817.5	-62.8748	21244.6	14.6729	17687.3	44.3483	22763.1	61.415	26464.9	66.7515	26524.7	-67.1129
19428.8	-168.616	16507.9	-202.115	16534.5	-98.8573	19109.3	-128.77	16700	-286.352	23066.8	-276.539	20869	-108.546	20028.2	-283.145	21498.9	95.49	16652.4	-42.2684	23126.6	-297.497	26441.8	99.5781	21392.7	-215.881	25908.3	-108.213	24298.5	-195.761	26169.3	-248.544	26641	-180.155	26106.6	150.667	25919.2	-300.988	20825.1	-62.4809	21249.2	13.6061	17689.8	42.7805	22767.5	60.295	26469.7	66.4889	26531.3	-67.2835
19438.3	-168.411	16516.7	-206.142	16543.3	-100.35	19116.5	-130.158	16705.9	-285.661	23078	-277.522	20875.1	-111.445	20036.9	-283.509	21506.7	94.9414	16662.1	-41.2305	23129.4	-297.65	26446.5	99.0253	21401.6	-214.651	25915.4	-106.512	24304.8	-197.035	26177.6	-248.833	26652.2	-176.539	26111.3	151.058	25928.7	-300.867	20833	-62.3577	21254	12.4378	17693.2	41.2281	22771.9	58.9142	26474.7	66.1324	26537.8	-68.6391
19448	-170.156	16525.8	-209.64	16552.7	-101.714	19124	-131.143	16711.7	-285.135	23089.6	-278.774	20881.3	-111.941	20046.7	-284.61	21515.9	95.4021	16672.5	-39.4092	23132.1	-297.682	26451.7	99.5541	21410.6	-212.598	25923	-104.444	24310.9	-198.579	26185.3	-249.119	26663.7	-173.436	26116.3	151.005	25938.1	-300.167	20840.6	-62.6592	21259.1	12.1287	17695.8	39.9698	22776.5	57.9324	26478.8	65.8293	26543.6	-70.5091
19457.8	-171.814	16535	-213.661	16561.3	-102.825	19131.6	-131.543	16717.8	-284.804	23096.3	-277.481	20887.1	-115.13	20056.2	-285.523	21523.5	95.0402	16681.6	-39.7416	23134.5	-297.471	26456.3	98.9337	21418.4	-210.247	25930.6	-103.791	24317	-199.853	26192.2	-249.427	26674.7	-168.887	26122.1	150.901	25947.7	-299.621	20847.6	-63.4979	21264.5	11.4588	17697.3	39.1841	22781.2	58.0453	26482.8	66.015	26549.2	-72.9156
19467.3	-175.183	16543.8	-215.901	16570.6	-104.074	19138.6	-131.509	16723.9	-284.302	23102.7	-276.364	20893.6	-118.109	20065.8	-286.147	21531.2	92.265	16691.6	-39.0434	23136.4	-296.739	26461.3	98.6867	21425.1	-208.472	25938.7	-103.721	24323.1	-201.882	26198.3	-250.577	26686.7	-165.589	26128.3	150.706	25957.2	-298.792	20854.3	-64.7862	21270.2	10.4092	17697.1	38.1464	22785.7	58.8592	26486.9	65.7653	26554.7	-74.3316
19475.9	-176.422	16552.6	-218.674	16579.9	-106.78	19145.2	-131.551	16729.8	-283.891	23113.3	-276.5	20900.2	-121.631	20075.1	-286.133	21539.1	91.3286	16701.6	-39.7226	23138.2	-296.243	26466.9	99.0093	21432.6	-207.962	25947.1	-102.551	24330.1	-205.965	26203.8	-251.919	26699.3	-164.105	26134.8	150.447	25966.6	-297.738	20861.1	-66.6841	21276	9.68455	17695.6	37.3728	22790.5	60.3587	26491	65.6514	26560.2	-74.681
19483.5	-177.181	16561.3	-220.704	16589.5	-108.736	19151.5	-131.338	16735.8	-283.368	23124.4	-275.474	20906.2	-124.972	20084	-286.228	21545.8	91.7394	16710.1	-39.6844	23139.6	-296.027	26472.7	98.7387	21440.8	-206.402	25956	-102.531	24336.6	-209.233	26208.9	-252.819	26712	-162.799	26141.5	150.012	25976.3	-296.922	20867.9	-68.3034	21282	8.73085	17694	36.1543	22795.4	61.8634	26495.6	65.1724	26565.7	-74.9954
19490.7	-178.724	16569.9	-222.676	16599	-109.968	19157.5	-131.13	16741.9	-282.582	23135.9	-273.778	20912.2	-126.972	20093	-286.788	21552.3	92.4599	16721.6	-39.2834	23140.6	-295.365	26479.3	98.8945	21449.5	-205.621	25964.4	-102.023	24343.9	-210.846	26213.9	-254.353	26717.5	-161.963	26147.9	149.271	25985.6	-295.402	20875.2	-70.1314	21288.1	8.2028	17692.4	34.221	22800.7	62.1048	26500.6	64.7771	26571.1	-75.1533
19497.4	-178.842	16578.5	-223.47	16608.7	-111.302	19163.4	-130.31	16748.3	-282.109	23147.8	-271.837	20918.4	-129.482	20101.9	-287.631	21558.8	91.4983	16728.5	-39.7961	23141.3	-294.816	26485.8	98.6625	21458.1	-204.161	25973.2	-100.987	24350.3	-211.466	26219.1	-255.382	26723	-160.109	26154.4	148.071	25994.6	-294.382	20882.6	-71.092	21294.1	8.348	17691.5	32.1898	22805.7	61.624	26505.8	65.1658	26576.4	-76.1339
19503.9	-180.797	16586.9	-223.807	16616.9	-111.586	19169	-129.378	16754.8	-281.425	23159	-268.688	20924.8	-132.127	20111.6	-288.889	21565.7	89.229	16736.1	-39.5925	23141.9	-294.348	26492	96.9935	21466.8	-202.147	25982.8	-99.6226	24356.5	-211.792	26224.6	-255.912	26728.3	-158.28	26160.5	146.401	26004	-293.353	20889.8	-71.6742	21300	9.0166	17691.6	30.1938	22810.3	61.3867	26511.4	65.4252	26581.3	-77.021
19510.3	-182.727	16594.6	-223.914	16625.5	-113.251			16761.2	-281.072	23170.1	-266.123	20931.9	-136.383	20121.4	-289.791	21575	88.6116	16746.2	-39.9054	23142.5	-293.545	26498.7	97.2912	21475.5	-200.449	25992	-99.3699	24361.5	-210.401	26230.3	-256.284	26736.2	-151.854	26166.5	144.379	26013.5	-292.46	20897.2	-72.8453	21305.5	9.77715	17692.7	28.2523	22815.4	60.9739	26517.4	66.0773	26586.3	-78.0874
19516.6	-183.339	16602.4	-224.111	16632.8	-114.64			16767.4	-280.682	23181	-263.022	20938.2	-139.194	20131.4	-290.154	21582.7	87.3526	16752.8	-42.4384	23143.4	-292.856	26505.5	97.1332	21485.2	-198.406	26000.9	-101.703	24366.2	-210.675	26236.2	-256.836	26745.6	-149.299	26172.7	142.396	26023.3	-292.496	20904.8	-73.6604	21310.9	10.6572	17695.4	26.6473	22820.6	60.2344	26523.6	66.1522	26590.5	-78.6658
19523	-185.348	16610.6	-224.37	16639.4	-116.903			16773.1	-280.1	23191.7	-259.498	20943.9	-140.165	20140.8	-291.08	21590.9	85.8639	16758.7	-42.806	23144.3	-293.029	26511.8	96.3681	21495	-196.455	26010	-102.895	24371.5	-211.479	26242.2	-257.295	26755.7	-147.029	26179.2	140.412	26032.9	-292.46	20912.3	-74.1445	21316	11.8164	17698.8	25.0934	22825.5	59.6363	26530.4	65.6584	26594.3	-78.8818
19529.4	-185.915	16618.4	-224.669	16646.7	-121.182			16778.6	-279.209	23202.8	-256.485	20951.1	-140.676	20149.4	-291.587	21599.5	86.1708	16765.1	-43.9889	23145.1	-293.337	26518.5	96.2618	21504.3	-195.036	26019.7	-102.983	24375.8	-212.529	26248.2	-258.029	26766.3	-142.462	26186	138.172	26042.3	-292.835	20919.8	-73.848	21320.7	12.9074	17702.4	23.2862	22829.7	59.3955	26537.6	65.1879	26597.8	-79.467
19535.4	-186.871	16626.4	-224.856	16653.9	-122.443			16783.9	-278.169	23214.2	-252.754	20957.9	-142.08	20157.4	-291.59	21607.8	86.8297	16771.5	-45.6273	23146.5	-295.012	26524.9	96.2085	21512.8	-194.485	26029.1	-101.986	24382.4	-211.4	26254.4	-258.978	26777.5	-139.39	26193.2	136.757	26051.7	-292.758	20927.4	-72.9044	21324.9	13.8466	17706.2	21.5915	22832.8	59.04	26544.6	64.953	26600.3	-80.1171
19541	-188.049	16634.3	-223.786	16659.7	-124.538			16789.4	-276.903	23225.6	-249.615	20964.4	-144.015	20164.1	-292.042	21615.6	84.1207	16777.1	-46.4533	23148.5	-297.321	26530.8	95.0496	21522.3	-193.565	26038.3	-100.397	24388.1	-213.036	26260.7	-259.762	26788.5	-135.501	26200.6	135.418	26061.4	-292.511	20934.8	-71.9531	21329	13.9745	17709.2	19.6213	22834.9	59.4145	26551.7	64.1934	26602.3	-81.9326
19546.2	-188.872	16641.8	-221.938	16665.7	-126.166			16795	-275.436	23230.6	-248.832	20970.4	-147.164	20170.6	-292.106	21620.7	83.5588	16786.4	-48.0606	23151.8	-299.197	26537.1	94.2456	21530.6	-192.199	26047.9	-100.342	24393	-213.395	26267.4	-260.755	26798.8	-132.61	26208.9	134.221	26070.9	-292.275	20942.2	-71.0902	21333.5	13.6573	17711.7	17.6176	22836.8	59.2404	26558.6	64.2986	26603.2	-82.2199
19550.9	-189.206	16649.4	-219.861	16672.3	-129.097			16800.7	-274.224	23241.2	-246.493	20977	-147.917	20176.6	-291.698	21627.3	84.5538	16797.4	-49.7671	23156	-302.492	26542.7	93.0303	21539.2	-190.866	26057.1	-99.3129	24398.4	-213.521	26274.7	-262.214	26808.3	-130.909	26218.5	133.738	26079.7	-291.049	20950.1	-70.7367	21338.4	13.7646	17713.9	15.724	22838.5	60.3002	26565.2	63.8995	26603.7	-82.8865
19554.6	-190.796	16657	-218.183	16677.9	-130.514			16806.3	-272.937	23251	-244.063	20984.2	-149.826	20182.5	-292.396	21633.3	85.0548	16804.6	-51.7213	23160.9	-304.876	26548.9	91.8563	21548.4	-189.69	26064.6	-98.1561	24403.5	-213.795	26282.1	-264.009	26816.7	-129.011	26228.8	132.688	26088	-289.422	20958.4	-70.6936	21343.7	13.8576	17716.1	14.0434	22840.3	61.0189	26571.5	63.1836	26605.9	-81.972
19557.5	-193.234	16664.8	-217.245	16683	-131.996			16811.6	-271.469	23260.4	-242.406	20992.1	-150.931	20188.3	-293.225	21638.3	84.1604	16811.6	-54.8218	23166.3	-308.133	26554.7	90.7896	21557.6	-188.183	26071.2	-95.974	24409.1	-215.425	26289.4	-264.628	26823.6	-126.966	26239.6	131.725	26096.3	-288.319	20966.6	-70.9539	21349.2	14.4053	17718.5	12.4689	22841.9	61.7512	26577.7	63.0764	26608.2	-80.7172
19560	-194.621	16672.4	-215.571	16688.8	-133.45			16817.6	-270.644	23269.2	-240.872	21000.9	-151.519	20193.1	-293.644	21645.8	83.5481	16818.3	-57.9049	23171.3	-311.891	26561.4	90.655	21567.3	-188.159	26077.8	-94.6677	24413.4	-216.351	26296.9	-265.209	26829	-124.897	26250.4	130.456	26104.3	-287.484	20975.1	-71.4537	21354.9	14.8116	17721.5	11.0343	22843.5	62.8577	26583.5	63.3071	26611	-78.6249
19561.3	-196.125	16680.1	-212.612	16695.5	-134.35			16824.1	-270.508	23277.3	-240.584	21009.4	-151.204	20197.2	-293.806	21653.3	83.797	16827	-59.6157	23176.8	-315.523	26567.2	90.2409	21576.9	-187.972	26085.3	-94.3193	24418.7	-218.074	26304.2	-266.277	26833	-123.788	26260.7	128.853	26112.4	-287.143	20983.6	-71.5986	21360.7	15.793	17724.7	9.54605	22844.8	64.5969	26589.1	63.6511	26613.7	-76.0431
19562	-196.18	16687.9	-209.314	16702	-135.262			16831.2	-270.97	23285	-240.125	21017.6	-153.086	20200.3	-293.355	21660.2	85.7515	16834.9	-62.1053	23183	-319.705	26573.1	90.3168	21586.5	-187.202	26091.7	-96.1011	24424.8	-217.256	26311.8	-267.214	26835.9	-122.293	26270.3	127.734	26120.5	-287.731	20991.8	-71.7318	21366.4	16.8171	17729.2	7.9505	22845.5	66.101	26595	63.9005	26616.7	-73.6276
19563.1	-197.024	16695	-205.262	16708.6	-135.839			16838.8	-272.329	23292.1	-240.046	21025.3	-153.421	20203.5	-293.625	21666.2	87.1662	16842.5	-62.782	23190.2	-322.571	26580.2	89.5966	21596.5	-186.255	26098.5	-97.4789	24432.5	-215.022	26319.9	-268.529	26838.7	-122.759	26279.3	126.825	26128	-288.196	21000	-71.4215	21372.2	17.9341	17734.9	6.35615	22845.9	67.2942	26601.1	63.9425	26619.7	-71.7277
19563.9	-197.074	16702.4	-202.417	16715	-137.408			16846.4	-273.292	23298.6	-240.516	21032.2	-153.495	20207.2	-295.074	21672.6	91.266	16849.1	-64.7222	23198.4	-325.216	26587.4	88.5384	21606.1	-185.441	26104.9	-97.3623	24440.6	-214.526	26328.4	-269.104	26841.4	-122.511	26287.9	125.815	26135.6	-288.857	21004.2	-71.9458	21377.8	19.5276	17742.3	5.02155	22846	68.5589	26607.2	63.9448	26622.2	-70.2223
19565.2	-197.463	16708.7	-205.372	16721.2	-137.101			16854.1	-274.027	23305.1	-240.526	21040.4	-152.456	20211.3	-297.026	21678.3	94.2425	16856	-65.2566	23206.8	-326.207	26594.4	87.1237	21615.3	-186.919	26111	-97.8593	24448.9	-210.314	26337.4	-269.822	26844.3	-122.24	26296.2	124.566	26143	-290.59	21008.4	-71.9866	21383.5	20.3637	17751.2	3.76665	22846.1	68.5942	26613.3	63.8252	26625	-70.0576
19566.7	-197.754	16715.2	-203.58	16726.6	-137.245			16861.7	-274.48	23311	-240.805	21049	-151.213	20216	-299.195	21684.5	96.2733	16862.9	-66.5226	23216	-326.667	26601.9	87.4859	21624.7	-187.768	26116.4	-96.647	24456.6	-209.302	26346.5	-270.677	26847.8	-122.271	26304.7	122.907	26150.3	-292.77	21012.9	-71.1861	21388.8	21.5855	17760.3	3.22805	22846.3	68.7785	26618.9	64.0425	26627.3	-70.1813
19567.9	-197.407	16721.7	-202.158	16732.8	-136.476			16869.3	-274.649	23317.1	-241.1	21058.3	-150.955	20221.5	-302.273	21691.4	97.9043	16865.8	-68.2138	23225.3	-328.016	26609.3	87.2129	21633.6	-187.078	26122.9	-97.3085	24466	-208.797	26355.1	-271.341	26851.2	-122.64	26313.4	121.603	26157.8	-294.765	21022.3	-71.2834	21394	22.9686	17769.1	3.2807	22846.3	70.3035	26623.9	63.7578	26629.6	-70.7517
19569	-199.194	16727.6	-200.208	16738	-136.892			16876.8	-274.872	23323.9	-241.562	21067.2	-150.664	20227.2	-305.503	21698.2	99.5015	16873.9	-69.2923	23235.5	-330.047	26616.9	86.4182	21641.9	-188.151	26129.9	-98.5842	24475.8	-206.575	26363.1	-272.486	26854	-123.7	26322.2	120.989	26165.8	-295.875	21031.5	-71.4149	21399.4	23.5517	17776.8	3.56	22846.6	72.1074	26628.5	62.6807	26631.9	-70.8454
19569.9	-200.284	16733.4	-197.856	16743.8	-137.712			16884.4	-275.327	23331.3	-242.229	21076.7	-149.842	20232.9	-308.991	21705.3	101.733	16883.5	-68.4252	23246.4	-332.461	26624.5	85.7062	21651.2	-187.787	26136.5	-98.1544	24486.7	-204.947	26370.9	-273.706	26856.5	-125.217	26331.1	120.523	26173.8	-296.55	21040.7	-71.0667	21405.3	24.0522	17782.8	4.2833	22847.1	74.2234	26633	61.7029	26633.8	-70.1134
19571.1	-201.094	16739.4	-196.301	16749.5	-137.681			16892.3	-275.71	23339.3	-243.499	21085.8	-146.884	20238.3	-311.579	21711	105.151	16892.2	-68.0907	23257.3	-335.646	26633	85.0062	21660.4	-188.415	26142.7	-97.2334	24497.6	-203.42	26378.8	-275.342	26857.6	-126.405	26340	120.233	26182.3	-297.16	21049.5	-70.1954	21411.8	24.4719	17787.8	4.7856	22847.4	76.9216	26637.4	60.2928	26635.7	-69.747
19572.8	-202.282	16745.4	-194.585	16755.4	-138.762			16900.5	-276.051	23347.5	-245.357	21095	-143.955	20242.6	-312.745	21718.7	107.056	16899	-66.8469	23268.1	-338.278	26640.9	85.2568	21669.9	-189.247	26149	-96.4229	24506.8	-200.576	26387.2	-276.425	26857.8	-126.559	26348.9	119.909	26190.7	-297.722	21058	-68.9351	21418.9	24.8304	17792.5	5.1516	22847.3	79.9162	26642	58.6568	26637.6	-68.8783
19574.8	-202.464	16750.8	-192.421	16761.4	-137.595			16908.8	-276.542	23355.8	-247.424	21104.1	-142.572	20247.4	-313.469	21725.1	108.818	16905.4	-66.4085	23278.9	-339.656	26647.8	85.745	21680.1	-191.068	26155.6	-96.5952	24516.2	-197.258	26395.9	-277.14	26857.3	-124.657	26357.5	119.629	26198.9	-298.36	21066.1	-66.6804	21426.4	25.2027	17797.1	6.03365	22847.1	82.3613	26646.4	57.1217	26639.5	-68.1869
19577.3	-203.977	16756.3	-190.56	16767.2	-135.31			16917.5	-277.09	23363.4	-249.486	21112.9	-141.791	20252.1	-313.571	21729.9	108.724	16911.6	-65.868	23289.3	-340.648	26654.9	85.9116	21690.1	-191.934	26160.6	-96.4763	24526.6	-194.826	26405.2	-277.201	26856.5	-127.441	26365.7	119.891	26207.1	-299.402	21073.7	-65.7006	21434.1	26.0812	17801.4	6.88915	22846.9	84.6831	26650.8	54.9646	26641.7	-66.9699
19580	-204.889	16761.9	-188.56	16771.3	-136.078			16926.4	-277.833	23370.5	-251.344	21122.6	-139.282	20257.3	-314.431	21736.6	110.464	16916.1	-65.4201	23299.1	-340.331	26662	85.0984	21700.3	-193.852	26165.9	-94.6617	24536.7	-191.648	26414.6	-277.026	26854.4	-129.894	26373.7	119.992	26214.4	-299.777	21080.8	-65.1406	21442	27.014	17805.5	7.64095	22846.8	86.7854	26655.1	52.1562	26644.1	-65.2668
19583	-206.042	16767.7	-186.608	16776.2	-134.166			16935.6	-278.697	23377.2	-253.281	21133.1	-134.634	20263.9	-316.944	21743.1	113.384	16920.7	-65.4257	23308.8	-339.014	26669.1	84.5202	21704.7	-194.318	26170.6	-94.0249	24547.2	-188.799	26424.4	-277.275	26853.2	-134.506	26381.3	119.693	26220.9	-300.388	21087.9	-65.039	21450.2	28.7332	17809.1	8.60835	22847.1	88.0396	26659.2	49.8443	26646.1	-62.4582
19586.6	-207.117	16774	-197.857	16781	-132.062			16944.9	-280.119	23383.3	-254.743	21142.8	-131.195	20271.1	-319.633	21750.6	114.658	16923.2	-66.0064	23317.4	-337.948	26675.5	84.7411	21713.8	-196.086	26175.5	-94.1004	24556.6	-184.793	26434.2	-277.588	26853.3	-138.094	26388.3	119.868	26226.8	-301.201	21095.4	-64.7854	21458.1	30.5346	17812.7	9.61265	22847.9	89.9299	26663.3	47.3863	26646.2	-62.8043
19590.6	-207.981	16780.5	-196.465	16785.4	-128.723			16954.2	-281.579	23389.3	-255.49	21153.3	-128.642	20279.3	-322.674	21758	116.178	16926.8	-65.3496	23322	-336.835	26681.8	84.7627	21723.1	-197.055	26180.2	-92.8842	24565.3	-181.374	26443.3	-277.16	26853.9	-140.366	26394.6	120.277	26232.9	-302.262	21103.1	-62.8219	21466	32.0553	17815.8	9.83137	22849.2	91.3298	26667.5	45.6397	26646.5	-62.6253
19594.8	-208.541	16787.1	-194.86	16789.9	-126.414			16963.7	-283.176	23395.7	-257.03	21162.8	-125.187	20288.4	-324.757	21765.9	116.555	16932.9	-65.0044			26687.5	84.8275	21731.8	-197.431	26185.5	-93.9089	24574.7	-178.309	26452.5	-276.245	26856.7	-143.331	26400.2	121.789	26239.4	-303.819	21110.1	-60.5274	21474	33.2656	17818.9	10.3242	22850.9	92.9923	26671.9	44.8486	26647.5	-62.0028
19599.4	-207.35	16793.9	-192.557	16794	-124.341			16973.6	-285.381	23402.2	-257.387	21171.6	-122.071	20298.2	-324.485	21775.3	117.548	16942.5	-63.0908			26692.6	85.9326	21740.7	-198.519	26191.3	-95.4935	24584.1	-174.799	26461.5	-275.894	26860	-145.88	26405.6	123.543	26246.1	-305.14	21117.7	-57.7982	21482.2	33.9683	17822.1	10.9974	22852.9	94.9583	26676.5	43.4528	26648.7	-62.0588
19604	-207.131	16801	-190.152	16797.9	-123.474			16982.9	-287.32	23409.2	-258.52	21179.5	-118.925	20309	-324.456	21783	120.439	16952.2	-61.3077			26697.3	85.3493	21749.3	-199.603	26195.8	-96.6486	24593.4	-171.715	26470.3	-275.742	26863.6	-148.957	26411.3	124.617	26253.1	-306.241	21124.9	-56.3509	21490.5	35.52	17824.8	12.0171	22855.2	96.7768	26681.1	42.366	26650.3	-61.6087
19609.3	-206.571	16807.8	-189.02	16801.5	-121.874			16991.9	-288.856	23416.6	-259.726	21188.6	-117.036	20320.7	-324.298	21791.8	121.046	16964.1	-58.0444			26702.8	85.6209	21757.6	-201.833	26199.2	-96.8201	24602.4	-167.603	26478.9	-275.175	26868.1	-151.908	26417.1	125.453	26260.1	-307.006	21132.8	-55.6117	21498.7	36.479	17833.4	16.1516	22858.1	97.8624	26685.7	41.2502	26651.8	-61.4026
19614.9	-206.138	16814.1	-188.89	16804.9	-120.027			17000.6	-290.216	23424.3	-260.369	21198.1	-115.155	20334.1	-324.363	21801.7	120.297	16976	-56.3123			26708.8	85.5536	21766.5	-204	26202.5	-97.694	24611	-165.776	26487.2	-274.425	26872.4	-154.15	26423.2	125.545	26266.7	-306.883	21141.1	-55.4655	21507.1	37.4359	17841.4	20.0976	22861.4	99.429	26690.3	39.8013	26653.4	-61.3299
19620.6	-204.734	16820.4	-189.641	16808.9	-118.355			17008.8	-290.875	23432.5	-261.149	21207.6	-113.009	20348	-324.474	21812.4	120.386	16990.3	-54.6298			26714.6	85.6411	21775.9	-205.626	26205.1	-95.5325	24618.6	-166.414	26495.4	-273.677	26876.3	-155.777	26429.5	126.295	26273.4	-306.928	21149.2	-55.1549	21515.8	39.2728	17848.2	23.2666	22865.5	100.423	26694.8	39.0659	26655.4	-60.4621
19626.1	-202.08	16826.1	-189.698	16811.5	-116.894			17017.5	-291.978	23441.6	-261.162	21217.7	-110.932	20361.8	-323.5	21823.5	119.179	17004.8	-52.9089			26720.1	86.1197	21785.4	-205.905	26208.8	-95.2245	24625.3	-164.52	26503.2	-272.636	26879.5	-157.31	26435.8	127.605	26279.3	-307.171	21153.3	-54.2315	21524.7	40.5644	17852.8	25.5894	22870.1	101.553	26699.1	37.8512	26657.9	-59.7721
19631.4	-199.969	16832.6	-184.447	16814.5	-114.383			17026	-292.942	23451	-260.907	21227.6	-109.039	20375	-322.232	21833	117.704	17018	-51.3718			26725.5	86.7798	21794.8	-207.244	26211.4	-95.9288	24631.6	-164.8	26511.3	-271.907	26881.6	-157.025	26442.5	128.773	26284.5	-307.048	21157	-53.5696	21533.9	42.6885	17856.6	27.6608	22874.6	103.435	26703	36.1913	26660.6	-58.6803
19637.3	-197.258	16838.9	-185.482	16817.5	-112.608			17034.9	-294.077	23460.8	-261.53	21236.8	-108.169	20386.7	-319.466	21843.9	115.654	17031.8	-50.7851			26730.9	86.703	21804.5	-208.754	26215	-96.8756	24639.5	-163.462	26519.6	-271.246	26882.6	-156.145	26449.4	130.415	26289.6	-307.164	21160.3	-52.7447	21543.5	44.8414	17860.5	29.2941	22879.2	105.458	26706.7	34.3402	26663.7	-56.7332
19643.8	-196.288	16845.6	-186.57	16821.1	-111.605			17043.9	-295.739	23470.5	-262.514	21244.8	-107.11	20397.1	-315.799	21855.1	114.939	17048.5	-47.9395			26736.6	87.4742	21814.5	-210.459	26217.8	-97.1543	24646.2	-162.404	26528.3	-269.696	26883	-154.541	26455.9	131.488	26294.6	-307.446	21167.1	-50.3225	21553.5	46.1591	17864.8	31.4284	22883.3	107.175	26710.4	32.0133	26666.9	-55.0479
19651.4	-194.21	16853.2	-189.3	16825.6	-110.03			17052.6	-296.542	23480.2	-264.158	21252.6	-106.016	20406.9	-311.759	21867.4	114.152	17063.5	-47.514			26743.2	88.8897	21823.6	-211.043	26219.8	-96.497	24650.8	-162.255	26537.5	-267.829	26883.9	-154.304	26463	132.673	26299.7	-308.209	21174.1	-48.8537	21563.9	47.8654	17870	33.8209	22887.1	108.567	26714	30.1113	26669.9	-52.8315
19659.9	-192.804	16861.3	-192.063	16829.9	-109.009			17061.2	-296.989	23489.8	-266.267	21259.9	-105.235	20416.7	-306.906	21877.8	113.307	17075.3	-48.3264			26750	89.6565	21832.9	-212.699	26222.3	-98.1523	24655.9	-161.343	26546.9	-266.117	26884.7	-153.833	26470.4	133.864	26304.7	-309.499	21181.6	-47.8763	21574.7	49.2957	17876.4	36.0295	22890.7	109.906	26717.4	27.8852	26673.1	-50.5821
19668.8	-192.109	16869.3	-193.435	16833.8	-106.902			17069.4	-296.859	23499.4	-267.458	21266.8	-104.807	20426.7	-302.643	21887.8	111.075	17086.6	-47.7583			26756.7	90.7798	21840.5	-212.936	26225	-99.4509	24660.9	-162.587	26556.2	-263.787	26885.1	-153.761	26478.2	134.806	26309.5	-311.286	21189.5	-47.0674	21585.5	50.2777	17882.9	39.5573	22893.9	110.784	26720.7	25.8794	26676.5	-48.672
19678.2	-191.561	16877.2	-194.522	16839	-105.295			17077.1	-295.768	23509.1	-268.42	21274.9	-105.042	20437.5	-299.67	21895.8	109.321	17097.1	-46.9159			26764.2	91.1271	21848.2	-214.076	26226.8	-100.268	24669.1	-164.937	26565.3	-262.429	26885.9	-154.333	26486.6	135.725	26313.6	-312.318	21197.8	-46.4024	21596.2	51.2714	17889.8	42.8897	22897.1	111.503	26723.8	25.5533	26679.9	-46.9857
19687.2	-192.315	16885.2	-196.46	16843.6	-103.83			17084.8	-295.098	23518.6	-269.343	21281.9	-104.769	20448.6	-297.045	21904.4	106.134	17111.2	-46.5266			26771.7	92.0159	21856.8	-214.225	26226.7	-99.4719	24675.9	-165.304	26574	-261.639	26888.6	-157.938	26494.7	136.132	26317.6	-313.18	21206.5	-45.2398	21606.8	52.224	17897.5	45.8954	22900	112.514	26727.1	25.991	26683.7	-46.035
19696.7	-193.319	16893.1	-199.781	16848.8	-101.632			17092.5	-295.313	23528.7	-269.592	21288.1	-103.637	20460.3	-295.96	21914.2	105.679	17127.3	-46.0938			26778.2	92.9224	21865.2	-216.091	26228.7	-99.7859	24681.9	-162.865	26582.2	-260.884	26890	-157.504	26503.1	136.512	26320.9	-313.399	21215.3	-44.7638	21617.3	52.8026	17906	49.3825	22903.1	113.248	26730.5	27.0661	26687.7	-45.0901
19706.6	-194.482	16901	-203.351	16855	-100.42			17100.2	-295.945	23539	-270.705	21294.5	-105.229	20472.1	-296.003	21921.5	104.302	17142.9	-44.3823			26784.1	94.226	21873.8	-217.344	26231.2	-102.494	24686.9	-164.836	26590.3	-260.259	26894.4	-159.211	26512.2	136.618	26324.4	-313.565	21224.8	-44.3076	21627.7	53.5737	17915.6	52.1229	22906.3	113.788	26733.9	28.9269	26691.5	-43.8929
19716.4	-194.826	16908.2	-206.931	16860.8	-99.3656			17107.8	-297.151	23549.8	-271.362	21300.1	-106.122	20483.5	-294.606	21929	103.292	17159.6	-42.954			26790.2	96.0588	21882.5	-218.245	26234.2	-103.157	24692.3	-167.17	26598.2	-259.689	26898	-158.739	26521.6	137.407	26328	-314.012	21234.3	-43.5194	21637.5	54.0436	17925.9	54.1457	22909.7	114.616	26737.5	30.2375	26695.9	-42.2226
19726.3	-193.807			16867	-99.1157			17115.3	-298.122	23561.3	-271.895	21307.6	-107.309	20494.8	-292.503			17174.9	-41.37			26795.8	96.4032	21891.2	-218.874	26235.1	-104.139	24698.2	-171.554	26605.8	-258.718	26901.6	-158.984	26531	138.5	26332	-314.581	21243.5	-42.7448	21646.9	54.3537	17935.6	56.3057	22913.8	116.253	26740.9	31.6557	26700.2	-40.2151
19736.5	-192.324			16872.6	-98.5642			17122.3	-298.733	23572.8	-273.198	21312.8	-109.179	20506.4	-289.026			17188.9	-39.9923			26800.3	97.0985	21900.2	-219.662	26238.5	-106.668	24704.1	-176.429	26613.3	-257.521	26905.6	-160.169	26540.6	139.456	26336.1	-314.875	21252.4	-41.9393	21655.7	53.4845	17938.1	56.7493	22918.5	117.827	26744.1	33.3339	26704.4	-39.1538
19746.9	-190.964			16879.3	-99.3089			17129.2	-299.404	23584.5	-274.516	21318.2	-109.222	20518.1	-285.141			17204.5	-37.9477			26804.9	97.1245	21908.9	-219.428	26243.4	-107.57			26620.9	-256.752	26908.9	-160.446	26550	140.034	26339.8	-314.858	21261.8	-41.7962	21663.6	52.913	17940.2	57.0788	22923.9	119.774	26746.9	34.2715	26709	-39.0551
19757.9	-189.899			16886.1	-98.9308			17136	-299.831	23596.3	-276.431	21323.7	-109.916	20529.8	-283.817			17216.5	-38.0606			26809.1	97.0797	21917.3	-219.652	26247.9	-107.291			26629.1	-255.403	26913.1	-161.007	26559.2	140.298	26343.2	-314.259	21271	-41.7338	21670.8	52.6831	17942.2	57.9605	22930	121.679	26749.3	35.0217	26713.2	-38.9202
19769.2	-189.455			16891.8	-98.018			17143	-300.063	23607.9	-278.555	21328.8	-112.195	20542.1	-282.877			17228.3	-37.46			26812.6	97.5287	21924.8	-219.505	26254	-107.63			26637.5	-253.952	26918.1	-160.955	26568.1	140.327	26346.4	-313.75	21280.4	-40.9494	21677.4	52.0125	17944.4	58.518	22936.2	122.903	26751.9	34.3523	26717.1	-38.4722
19780.6	-188.727			16897.4	-98.5309			17150.5	-300.249	23619.3	-280.071	21333.3	-113.495	20554	-281.625			17237.6	-38.4486			26816.8	98.2534	21932.3	-219.998	26261.8	-109.251			26646.6	-252.887	26923.9	-160.478	26577	140.742	26349.7	-313.676	21289.3	-40.9084	21684	51.9042	17947.5	58.9816	22942.3	123.882	26754.3	33.4064	26721.1	-37.8862
19791.7	-187.438			16903.5	-99.3115			17157.9	-300.108	23630.7	-281.524	21338.1	-113.93	20564.8	-281.312			17248.1	-39.6303			26821.5	98.7506	21938.4	-218.61	26270.8	-108.37			26655.7	-251.43	26930.5	-161.628	26585.8	142.322	26353.3	-314.281	21297.8	-40.5454	21690.4	51.5555	17950.9	59.5619	22948.4	124.565	26757	32.8928	26724.3	-37.4102
19802.8	-186.731			16909.9	-98.5035			17165.3	-299.931	23641.9	-282.794	21343.5	-115.929	20575.6	-280.941			17257.5	-39.1359			26826	99.2318	21944.6	-218.331	26279.8	-110.78			26664.7	-250.158	26937.2	-162.712	26594.5	142.781	26356.7	-315.11	21306.7	-41.2215	21696.7	50.1607	17954.5	60.4684	22954.1	125.648	26759.6	32.5706	26726.9	-36.9953
19814.3	-185.864			16916.3	-97.6017			17172.2	-298.99	23652.8	-284.368	21348	-118.448	20585.8	-281.042			17267.9	-39.8385			26830.5	99.9362	21951	-216.955	26287.6	-110.466			26673.4	-249.313	26944.2	-164.515	26603.6	142.998	26360.3	-315.323	21315.8	-42.6275	21702.8	48.9481	17958.9	61.2827	22960	125.859	26761.9	32.4499	26729.1	-37.884
19825.6	-184.812			16922.5	-98.786			17178.9	-297.6	23663.2	-286.957	21352.3	-121.572	20596	-281.296			17278.3	-39.764			26834.8	101.671	21953.6	-215.814	26295.7	-109.143			26681.4	-248.66	26951.2	-167.579	26612.5	143.362	26364.5	-315.382	21325.5	-43.4784	21708.7	47.5273	17963.2	62.2186	22966	126.119	26764.3	32.3082	26731.2	-37.6963
19836.4	-184.654			16928.9	-99.3434			17185.2	-295.676	23673.3	-288.401	21356.5	-122.804	20606.9	-282.066			17287.1	-38.7963			26838.8	101.76	21959.4	-214.938	26302.5	-111.618			26689.4	-248.376	26958.5	-170.652	26621.3	142.709	26368.8	-314.553	21335.7	-45.2621	21714.4	46.3078	17967.2	63.1524	22972.4	125.827	26766.7	32.3043	26733.2	-36.3729
19847.2	-183.526			16934	-100.125			17191.2	-293.271	23683.1	-289.59	21361.4	-123.824	20619	-282.408			17292.1	-40.5007			26842.5	101.829	21965.1	-213.576	26309.1	-110.767			26697.1	-248.288	26966	-174.6	26630.7	142.558	26373.3	-314.074	21346.1	-46.9408	21720.2	45.6129	17970.9	63.7826	22979.1	125.138	26769.1	31.7471	26735.2	-35.6089
19856.9	-182.672			16939.7	-100.679			17197.5	-291.485	23692.7	-290.136	21367.2	-126.324	20631.2	-282.909			17298.6	-41.4548			26847.4	102.817			26315.4	-111.093			26704.8	-248.409	26973.6	-177.915	26639.6	142.603	26377.5	-313.655	21356.8	-47.5631	21725.8	44.3639	17974.3	64.7556	22986.4	125.244	26771.5	31.8224	26736.8	-35.813
19866.1	-181.327			16944.6	-101.073			17204.1	-290.329	23702.2	-289.468	21373.2	-126.902	20643.7	-283.563			17305.5	-41.4988			26852.7	102.585			26322.8	-110.172			26712.5	-248.084	26981.5	-181.309	26648	143.012	26381.4	-312.915	21367.4	-48.3887	21731.5	43.0385	17977.8	65.6928	22993.7	124.903	26773.9	32.5033	26738.3	-36.8118
19874.7	-179.931			16950.7	-101.3			17210.8	-289.556	23711.6	-289.229	21380.3	-129.668	20655.8	-284.241			17313.4	-42.7863			26859.8	102.454			26331.1	-110.485			26720.1	-248.675	26990.3	-184.306	26656.2	144.229	26384.9	-311.719	21378.2	-49.1118	21737.4	41.4398	17981.7	66.0403	23002	124.177	26776.1	32.8662	26739.6	-37.5469
19882.5	-178.464			16955.9	-101.764			17217.8	-289.419	23721	-288.698	21385.5	-131.88	20667.4	-284.844			17323.8	-45.8559			26865.5	102.499			26339	-109.721			26728	-249.031	26999.6	-186.137	26663.7	146.088	26389.1	-310.563	21388.8	-49.4853	21743.9	40.1353	17985.6	66.2331	23011.1	123.531	26778.2	32.96	26740.7	-35.7607
19890.5	-175.517			16962.5	-102.506			17225	-288.947	23730.6	-287.922	21392	-133.553	20678.4	-285.35			17331.1	-46.747			26871.2	102.607			26348.5	-109.222			26735.9	-248.573	27010	-189.164	26671.4	148.362	26393.6	-309.851	21399.3	-51.0056	21751.5	39.1696	17989.1	66.1548	23021.1	123.187	26780.4	32.9185	26741.9	-34.9779
19897.5	-171.312			16969	-104.879			17232.1	-287.668	23740.1	-287.363	21398.8	-135.343	20688.7	-285.076			17335.3	-48.0588			26876.3	103.364			26357	-108.208			26744.1	-247.97	27021.2	-192.933	26679.2	150.175	26398.6	-309.279	21410	-51.6391	21760.3	38.0035	17992	65.5625	23031.5	123.392	26782.4	33.2714	26742.4	-33.8226
19903.9	-166.315			16974.8	-106.162			17239.5	-286.363	23749.9	-285.849	21404.6	-137.513	20698.9	-284.508			17340	-51.5824			26881.6	103.095			26364.7	-109.435			26752.4	-246.533	27032.6	-195.922	26686.8	151.927	26404.2	-309.173	21420.1	-51.873	21770.2	36.5486	17993.8	65.2382	23042.1	124.389	26784.2	33.4533	26743.8	-34.307
19910.4	-162.823			16980.7	-108.093			17246.8	-284.906	23759.5	-284.335	21411.2	-141.069	20707.7	-284.27			17343	-54.1186			26887.5	103.81			26373.3	-109.265			26760.7	-245.622	27045.2	-197.893	26694.3	152.367	26409.7	-308.757	21430.3	-52.2292	21780.6	34.8706	17995.4	65.2371	23052.3	125.415	26785.9	34.0771	26745.2	-36.198
19916.1	-160.749			16985	-109.744			17253.9	-283.508	23769.1	-284.357	21416.2	-143.076	20716	-284.476			17348.2	-55.9973			26893.2	103.592			26382.7	-109.386			26769	-246.003	27058.5	-198.16	26701.7	151.646	26414.8	-307.613	21440.3	-52.8875	21791.2	32.573	17997.6	64.7542	23062.2	125.132	26787.5	34.5118	26747.4	-38.5738
19921.5	-159.71			16989.6	-111.9			17261.4	-282.657	23779.1	-283.326	21422.9	-145.035	20723	-286.137			17354.9	-58.0747			26898.4	102.83			26389.6	-107.687			26777.3	-247.003	27072.2	-198.3	26709	150.561	26420.1	-306.581	21450.2	-54.4921	21802.8	31.3429	18000	63.9432	23071.4	123.774	26789.2	34.3442	26749.7	-39.5473
19926.6	-158.757			16993.1	-113.005			17268.5	-281.394	23788.8	-281.232	21429.4	-148.269	20729.2	-287.197			17360	-61.2657			26902.7	102.136			26394.2	-106.336			26785.9	-247.699	27085.8	-199.201	26716.1	149.958	26425.6	-306.032	21459.6	-56.0522	21815.9	30.8378	18002.7	63.4427	23080.2	121.67	26791.2	34.1713	26751.2	-39.3598
19931.3	-158.578			16997.7	-113.097			17275.8	-279.837	23798.5	-279.511	21435.2	-149.348	20734.9	-288.187			17365.1	-63.286			26907	102.357			26398.6	-105.393			26794	-248.165	27099.4	-202.201	26722.9	149.944	26431.6	-305.899	21468.5	-58.4653	21828.9	29.7502	18005.5	62.1386	23088.9	119.347	26793.7	34.5406	26753.1	-37.6633
19935.7	-157.887			17003.1	-114.7			17283	-278.285	23807.8	-276.791	21440.4	-150.261	20739.5	-288.983			17371.1	-65.3159			26911	101.247			26403.3	-103.146			26802.2	-248.123	27112.4	-205.359	26729.4	151.36	26437.5	-306.035	21473.3	-60.4627	21841.9	28.3172	18008.4	61.4371	23097.4	117.903	26796.2	35.3165	26755.1	-36.1916
19939.9	-158.154			17007.3	-115.941			17289.8	-276.964	23816.8	-274.562	21445.3	-151.485	20744.1	-290.12			17375.3	-66.4098			26915.3	100.829							26809.8	-247.304	27123.6	-207.515	26735.7	152.919	26443.4	-305.847	21482.9	-62.0461	21855.2	26.4012	18011.9	60.6979	23106.3	117.184	26798.8	35.9729	26756.9	-35.2946
19944	-158.734			17011.4	-116.38			17296.1	-276.131	23825.6	-273.054	21451.5	-152.425	20748.2	-290.616			17380.1	-67.0287			26919.6	100.122							26816.9	-246.744	27134.3	-208.231	26742.1	153.104	26449.4	-305.443	21492.4	-63.5163	21868.1	24.3062	18016	59.1741	23115.6	116.717	26801.1	37.2172	26759.5	-34.6997
19947.8	-158.407			17015.5	-119.569			17301.9	-275.477	23834.5	-270.382	21458	-152.239	20752.1	-290.808			17383.8	-68.6937			26924.6	99.4651							26824.3	-245.163	27144	-207.451	26748.5	153.968	26455.5	-305.665	21501.5	-64.0633	21880.9	22.6806	18021.1	57.2234	23125.4	115.494	26803.2	38.143	26762	-35.0056
19951.2	-158.546			17020.3	-122.168			17307.6	-275.739	23844	-267.106	21464.3	-151.625	20756.1	-291.372			17387.1	-68.123			26930.2	97.9971							26832.2	-243.099	27153.5	-205.665	26754.7	154.395	26461.5	-306.131	21510	-63.8977	21893.7	21.6241	18027.3	55.2723	23135.6	114.595	26805.4	39.8849	26764.4	-34.2877
19955.3	-159.296			17025.2	-123.701			17313.3	-276.212	23854	-264	21470.6	-149.479	20760.7	-292.581			17393.1	-67.6165			26935.8	95.8253							26840.5	-241.513	27163.4	-203.142	26760.9	154.884	26467.5	-307.008	21518	-63.5541	21907.1	20.9788	18034.5	53.7751	23145.7	113.691	26807.4	42.0762	26767.1	-35.0995
19959.6	-160.011			17029.9	-124.653			17319.5	-277.124	23864.2	-261.166	21477.1	-150.026	20765.4	-293.347			17400.3	-66.2575			26941.8	94.6511							26848.6	-239.857	27173	-200.272	26767.4	156.069	26473.5	-308.065	21525.8	-62.7038	21921.2	20.0317	18042.6	52.2871	23155.6	113.04	26809.4	43.6131	26770	-36.8021
19964.2	-161.098			17035.4	-125.366			17326.3	-277.998	23874.8	-258.313	21483.3	-149.839	20770.3	-294.997			17409.4	-66.1572			26948.1	93.6787							26857	-238.395	27183.3	-198.393	26774.2	157.243	26479.6	-308.892	21533.3	-61.6921	21936	19.1974	18051.5	51.0863	23165.4	112.551	26811	45.6209	26773.7	-37.4239
19969.4	-161.933			17040.4	-127.132			17332.9	-278.518	23885.5	-255.618	21489.5	-150.025	20775.7	-295.994			17416.1	-65.4689			26954.4	93.231							26865	-237.298	27193.6	-197.238	26781.4	158.199	26485.8	-310.307	21540.7	-61.5449	21950.8	18.0729	18061.2	49.2584	23175	111.837	26812.9	46.5379	26778.5	-38.4878
19974.3	-162.761			17047.1	-127.918			17339.7	-279.086	23895.9	-253.612	21495.9	-150.88	20780.9	-297.039			17422.9	-64.7548			26961.5	93.837							26873	-236.054	27203.5	-196.279	26788.8	158.872	26492.5	-311.604	21548.2	-61.5363	21965.1	16.9543	18071.4	46.93	23184.8	110.934	26814.6	46.9404	26784	-39.1192
19979	-163.617			17053.1	-130.156			17346.8	-280.086	23906.1	-252.086	21503.5	-149.623	20786.6	-299.709			17430	-63.8314			26967.7	93.4823							26881	-234.195	27213.6	-196.956	26796.2	158.388	26499.1	-312.753	21555.3	-61.8544	21978.9	15.5849	18081.8	44.9261	23194	111.514	26816.7	47.7019	26789.3	-39.5258
19984	-164.937			17059	-131.14			17354.1	-281.372	23915.7	-251.453	21512.2	-147.108	20792.6	-302.038			17437.2	-61.7801			26973.1	91.4512							26888.5	-232.586	27223.5	-197.216	26803.8	157.521	26505.6	-314.162	21562.4	-63.1026	21991.6	13.8333	18092.6	43.0117	23202.4	111.912	26818.9	47.7886	26795	-41.869
19989.1	-166.93			17064.5	-132.995			17361.6	-283.142	23924.7	-250.612	21520.9	-145.338	20799.3	-304.578			17444.2	-60.8521			26979.4	90.0465							26896	-231.827	27232.9	-196.675	26811.3	156.564	26512	-314.77	21569.4	-64.0928	22003.3	11.5506	18103.7	41.2679	23210.2	112.17	26821	47.647	26800.4	-42.5611
19994.6	-169.781			17070	-135.026			17369.1	-285.145	23933.2	-250.208	21530.4	-142.441	20806.7	-307.484			17453.3	-59.1188			26985.8	88.9447							26903.2	-231.508	27241.2	-195.759	26818.5	156.009	26518.3	-315.606	21576.1	-65.5595	22014	9.19515	18115.1	39.5856	23217.6	111.173	26823.3	47.2805	26806.4	-43.0915
20000.2	-173.362			17076.5	-135.313			17376.4	-286.699	23940.9	-249.459	21539.7	-138.137	20815.2	-309.26			17463.4	-55.108			26992.6	88.2639							26910.5	-232.472	27248.8	-194.053	26825.4	155.316	26524.3	-316.117	21582.7	-66.9612	22023.9	7.05865	18127.2	37.5502	23224.9	109.661	26825.7	47.0976	26812.7	-42.0636
20005.8	-175.965			17083.3	-135.626			17384	-287.893	23948.1	-248.326	21548.2	-133.881	20824.9	-311.095			17473.6	-52.6882			26998.6	86.5364							26917.8	-233.036	27255.4	-192.284	26832.4	155.798	26530.8	-316.951	21588.4	-67.5855	22034	5.31585	18139.8	35.6269	23232	107.837	26828.5	47.0642	26819.3	-39.7237
20011.3	-178.425			17090.9	-135.975			17391.7	-288.762	23954.5	-246.65	21556.7	-128.032	20834.9	-312.145			17483.3	-50.5227			27004.9	86.146							26925.3	-232.812	27261.4	-190.988	26839.6	156.486	26537.5	-317.921	21591.5	-68.2856	22039.6	4.77816	18152.6	34.0173	23239	106.204	26831.2	47.063	26826.4	-35.8248
20016.7	-180.634			17098.6	-135.035			17399.8	-288.863	23960.7	-245.292	21564.3	-123.324	20845.9	-312.788			17493.6	-48.5612			27011.4	85.6259							26933.2	-232.429	27267.8	-189.327	26847.2	157.282	26544.1	-319.369	21594.6	-69.0442	22044.8	4.3685	18165.9	33.0072	23246.3	106.125	26834.1	47.2268	26834.5	-33.0427
20022.4	-182.783			17106.4	-135.307			17408.1	-289.26	23966.9	-244.749	21567.8	-121.543	20857.3	-313.39			17504.2	-45.627			27017.5	84.0387							26941.1	-231.605	27273.8	-186.695	26855.1	157.723	26551	-321.397	21600.1	-68.0298	22048.8	3.28965	18179.3	31.6486	23254	107.374	26836.6	46.8858	26843.6	-31.8855
20028.1	-185.196			17113.2	-135.571			17416.4	-290.357	23973.2	-243.781	21572.4	-120.212	20869	-312.63			17515.6	-41.9847			27024.1	83.0207							26949.3	-231.09	27279.7	-183.818	26863.5	157.126	26557.2	-322.338	21605.8	-67.2444	22053.3	2.52275	18192.6	30.3682	23262	110.335	26838.8	45.6765	26853.2	-32.8078
20034.3	-188.437			17120.5	-135.466			17424.7	-291.982	23979.8	-242.911	21581.8	-116.058	20881	-311.856			17525.8	-40.9229			27029	83.055							26957.6	-230.544	27286.2	-182.28	26872.6	155.946	26563.6	-322.995	21608.4	-67.4424	22058.1	1.97787	18205.6	28.6192	23270.4	113.544	26841.1	44.0453	26863.3	-34.2668
20040.9	-190.999			17128.8	-133.575			17432.8	-293.737	23986	-241.709	21590.7	-112.462	20892.8	-311.341			17541	-39.5851			27034.4	82.0089							26966.3	-230.282	27293.4	-181.006	26881.9	154.636	26569.8	-323.413	21613.2	-67.5548	22074.3	1.507	18218.2	26.3945	23274.1	113.754	26843.2	42.554	26873.9	-35.4
20047.3	-193.689			17136.2	-134.15			17441.1	-295.245	23992.2	-239.902	21598.9	-109.588	20905.2	-311.355			17556.2	-37.6372			27039.7	81.5516							26975.5	-229.759	27300.9	-179.911	26891.4	153.822	26575.1	-323.027	21618.4	-68.3376	22090.9	1.85653	18230.6	24.6891	23277.6	113.871	26845.3	40.9862	26884.6	-35.8543
20053.9	-196.571			17142.7	-132.198			17449.8	-296.22	23997.9	-239.482	21607.4	-106.663	20917.3	-311.376			17571.7	-36.0399			27045.3	80.4563							26984.7	-230.56	27308.8	-179.585	26900.6	153.494	26579.8	-322.43	21623.9	-69.4572	22108	2.62087	18243	23.4839	23284.4	117.122	26847.2	40.4036	26895.7	-35.5226
20060.9	-199.198			17149.3	-131.173			17459.4	-296.571	24003	-239.761	21616.3	-101.971	20928.7	-310.55			17586.4	-36.1809			27050.7	79.0447							26994.3	-232.46	27316.5	-178.527	26909.4	153.182	26584	-321.869	21629.1	-69.9704	22125.2	3.5576	18255.3	22.6906	23290.8	119.973	26849.3	39.5713	26907.2	-35.291
20067.5	-202.601			17155.6	-129.376			17469.8	-297.114	24007.8	-240.066	21624.1	-101.3	20939.3	-308.616							27055.6	78.2653							27004.1	-233.246	27324	-178.239	26918.2	153.836	26588.2	-320.51	21634.7	-71.0299	22142.1	3.931	18267.6	22.0851	23297.6	122.294	26851.6	39.1885	26918.4	-34.0345
20074	-205.242			17161.6	-128.577			17479.6	-297.529	24012.3	-241.098	21632.2	-95.7104	20949	-307.267							27060.8	77.8566							27014.1	-233.871	27332.2	-179.189	26926.3	154.736	26592.1	-319.118	21640.2	-71.591	22158	4.5974	18279.8	21.2787	23304.3	124.423	26854.2	39.3509	26929.4	-33.7345
20080.1	-207.653			17167.8	-127.319			17489.7	-298.418	24016.7	-242.362	21641.3	-94.7959	20957.9	-305.471							27066.1	77.8318							27024.1	-234.519	27340.4	-178.565	26933.6	155.158	26595.8	-317.467	21646.2	-72.7289	22172.4	3.918	18291.4	19.6029	23310.9	126.978	26857.5	38.7258	26939.4	-34.1072
20085.6	-209.926			17173.3	-124.652			17499.7	-299.018	24021.2	-243.84	21650.1	-92.3886	20966.2	-304.729							27071.5	76.8338							27033.7	-234.908	27348.8	-176.808	26939.9	155.238	26599.3	-315.405	21652.4	-73.7209	22186.6	3.6244	18302.7	18.3804	23317.2	129.444	26860.6	38.6564	26949.1	-34.151
20090.6	-211.415			17177.8	-123.361			17509.5	-299.13	24026.1	-245.668	21658.5	-91.0779	20974.2	-304.42							27076.8	75.5462							27043.6	-236.084	27357.2	-174.19	26945.6	154.554	26602.8	-313.167	21658.6	-74.546	22200.8	3.5834	18313.5	17.0649	23322.9	131.783	26863.9	38.1978	26958.5	-34.9683
20095.4	-212.644			17182.5	-121.552			17519.7	-298.909	24031	-246.925	21664.9	-88.3853	20982.4	-302.681							27082.6	75.4432							27053.3	-237.465	27364.8	-169.392	26951.1	154.537	26606.2	-311.525	21665.2	-75.5767	22215.1	3.51487	18324	15.4932	23328.5	133.655	26866.8	37.3804	26968.4	-35.1222
20100.2	-212.488			17186.6	-119.982			17529.6	-298.317	24036.5	-247.832	21671.2	-87.7108	20990.7	-301.273							27087.5	74.7544							27063.3	-237.852	27372.2	-166.043	26956.8	154.785	26609.9	-309.452	21671.8	-75.4887	22230	4.26967	18333.9	14.5261	23334	136.021	26869.7	37.4215	26978.8	-35.2622
20105	-211.845			17189.8	-117.524			17539.3	-297.318	24042.3	-249.498	21676.3	-86.833	20999.6	-299.343							27092.7	74.6356							27073.7	-238.431	27378.2	-163.141	26963	155.204	26613.8	-307.461	21678.6	-74.8618	22245.1	5.55507	18343	13.1674	23339.7	138.325	26872.6	37.335	26989	-34.6441
20110.3	-210.825			17192.4	-115.693			17548.6	-296.34	24048.5	-250.511	21680.3	-87.4227	21008.7	-297.705							27097.6	74.6301							27083.9	-239.505	27384.6	-160.028	26969.1	155.278	26618.4	-305.538	21685.9	-73.6677	22260.3	7.1118	18352	11.6744	23345.3	141.4	26875.3	37.2684	26999.7	-34.3593
20115.9	-211.065			17194.9	-113.899			17557.6	-295.017	24055.2	-252.563	21685	-88.2063	21017	-296.435							27102.7	75.0166							27094	-240.184	27391	-157.711	26975.3	155.637	26623.6	-303.654	21693.5	-72.9921	22275.9	9.2032	18360.6	10.6803	23351.1	144.357	26877.9	36.7853	27009.5	-34.745
20121.3	-211.553			17197.4	-111.592			17566.7	-293.865	24062.1	-254.885	21690.4	-90.7152	21025.2	-294.888							27107.9	75.6543							27103.8	-241.356	27397.3	-156.842	26980.8	155.002	26628.7	-301.236	21702.3	-73.3333	22291.2	11.7761	18368.9	9.0357	23356.9	147.611	26879.9	35.9912	27018.8	-36.037
20127.2	-212.56			17199.5	-109.231			17575.7	-292.128	24069.1	-256.776	21696.7	-96.2709	21033.2	-293.333							27112.2	76.3009							27113.1	-241.573	27403.9	-155.882	26986	154.452	26633.8	-299.159	21707.5	-73.4189	22298	12.4041	18377.5	7.34595	23362.5	151.582	26882	35.0649	27027.5	-39.048
20132.8	-212.815			17201.3	-108.889					24076.4	-258.434	21703.8	-99.1291	21040.9	-290.265							27116	75.666							27121.8	-241.073	27409.9	-155.168	26990.9	154.122	26638.5	-297.201	21712.6	-72.9756	22304.4	12.8745	18385.8	5.51565	23367.6	154.598	26884.2	34.5887	27035.4	-42.084
20138.1	-212.949			17203.5	-107.052					24083.5	-259.272	21707.6	-100.585	21048.9	-288.456							27120.9	75.493							27130	-241.404	27415.9	-154.615	26995.5	153.185	26642.7	-293.776	21721.5	-73.9784	22310.3	13.368	18394.3	3.8812	23371.7	156.356	26886.8	34.877	27043	-44.5415
20143.2	-212.6			17206.2	-106.926					24090.5	-260.595	21710.5	-101.95	21056.4	-286.933							27125.4	74.6855							27137.8	-242.092	27421.3	-152.979	26999.9	153.37	26646.9	-291.669	21730.5	-74.2558	22316.1	13.6812	18403.3	2.4581	23375.4	156.806	26889.8	35.7714	27050.3	-45.6875
20148	-210.538			17208.3	-105.541					24097.5	-262.587	21716.5	-104.067	21064.3	-285.379							27131	75.1346							27145.1	-243.878	27425.8	-150.743	27004.2	153.839	26650.4	-289.048	21739.5	-73.8775	22321.7	14.524	18412.5	1.0871	23378.8	156.472	26893.2	37.7433	27057.4	-46.4013
20152.7	-208.539			17210	-106.493					24104.4	-265.197	21722.8	-105.905	21072.5	-283.577							27137	76.6257							27152.3	-245.943	27430.4	-149.363	27008.5	154.395	26654	-286.396	21749	-72.9839	22331.5	15.2841	18422.3	0.40595	23380.9	156.626	26897.7	39.6772	27064.1	-46.9081
20157.6	-205.986			17212.7	-105.162					24111.1	-268.777	21728.6	-108.347	21080.3	-280.566							27142.4	75.7625							27159.5	-248.808	27435.2	-148.796	27012.8	155.534	26658.2	-284.426	21758.8	-71.5388	22341.1	15.2419	18432.2	0.09185	23383.1	157.443	26903.2	41.3204	27070.8	-47.4229
20162.9	-203.58			17215.5	-105.343					24117.8	-272.124	21733.8	-108.674	21088.4	-277.106							27147.9	75.9293							27166.7	-251.123	27440.3	-148.194	27017.4	155.537	26663	-281.613	21768.9	-69.6945	22350.6	15.6771	18442	0.3488	23387	157.792	26910	42.0321	27077.5	-48.401
20168.3	-201.067			17217.7	-104.052					24124.3	-275.262	21739.7	-110.61	21097.2	-274.459							27153	75.0303							27173.8	-252.877	27445.9	-148.438	27022.2	154.921	26666	-280.187	21779.8	-68.2496	22360.2	14.6329	18451.9	0.7522	23390.8	157.712	26917.7	42.151	27084.2	-49.5618
20173.5	-196.96			17220.8	-104.883					24130.5	-277.282	21745.5	-111.494	21106.5	-273.245							27159.4	76.3301							27180.8	-254.937	27451.6	-147.538	27027.1	153.555	26669	-279.026	21785.7	-68.0935	22369.8	14.6379	18461.4	1.05895	23394.3	158.156	26925.9	41.453	27091.3	-51.915
20179	-193.403			17224.2	-104.804					24136.5	-279.045	21751.5	-114.436									27165.7	76.3132							27187.8	-256.912	27456.5	-145.926	27032.1	151.675	26672.2	-278.053	21791.8	-68.1714	22379.4	14.9694	18470.3	1.30255	23398	158.914	26934.5	40.8913	27098.3	-54.229
20184.7	-190.09			17227.3	-106.958					24142.2	-280.67	21756.4	-114.324									27171.2	75.7432							27194.7	-259.316	27461	-144.444	27037.4	149.301	26675.4	-277.418	21805.7	-65.9449	22389	15.8773	18479	2.06285	23402	159.374	26943.5	41.7479	27105.7	-56.3784
20190.7	-187.14			17231.1	-108.054					24147.7	-281.774	21760.7	-115.617																	27202.3	-261.678	27465.2	-142.509	27042.8	147.044	26678.7	-276.479	21819.2	-63.9722	22398.4	17.8462	18488	3.14325	23406.1	160.9	26953	42.4654	27112.6	-58.6427
20197.3	-184.844			17236.1	-109.144					24152.6	-283.679	21765.4	-116.277																	27209.7	-263.676	27469.1	-142.603	27048.2	145.264	26682.1	-275.875	21832.1	-61.0629	22407.8	19.7902	18496.7	4.55055	23410.9	162.827	26963	43.5657	27119.5	-59.0967
20204.2	-183.815			17240.6	-109.574					24157.2	-286.227	21769.6	-118.039																	27217.6	-265.514	27473.4	-144.726	27053.5	143.268	26685.9	-274.51	21844.1	-57.6621	22416.9	22.5025	18505.4	5.9613	23415.5	164.293	26973.5	45.473	27126.6	-60.011
20211.4	-183.148			17245.3	-109.559					24161.3	-288.804	21773.6	-120.028																	27226	-267.761	27477.6	-144.707	27058.5	141.743	26689.3	-273.558	21855.6	-55.5881	22425.8	24.3636	18514.7	6.6485	23419.9	165.8	26984.5	46.5747	27134.4	-59.2908
20218.5	-182.328			17250.7	-110.192					24165.1	-291.17	21777.7	-121.711																	27234.4	-269.072	27483.2	-146.888	27063.2	139.988	26692.5	-272.985	21866.9	-53.2855	22434.5	26.1114	18524.7	7.462	23424.4	166.28	26995.4	47.8251	27142.2	-59.4585
20225.3	-181.515			17256.5	-110.392					24168.3	-293.552	21782.2	-122.931																	27243.7	-270.03	27489.4	-148.244	27067.7	137.786	26694.9	-271.983	21878.5	-51.1146	22443.2	28.033	18535.9	9.28955	23428.6	166.723	27006.5	49.2986	27149.8	-59.83
20232	-179.027			17262.5	-109.773					24170.9	-295.955	21786.2	-123.862																	27253.8	-270.087	27496.2	-149.811	27071.9	135.547	26696.5	-271.082	21890.5	-48.7413	22451.4	29.7953	18548.2	11.6513	23433	167.146	27017.8	50.4099	27157.8	-59.69
20238.6	-176.753			17267.6	-111.691					24173.2	-298.515	21789.5	-125.344																	27265	-269.764	27503.7	-152.397	27076.3	133.929	26697.9	-270.689	21902.6	-46.0959	22459.3	31.4858	18561.1	14.783	23437.1	167.1	27029.4	51.6639	27166.1	-59.639
20245.4	-174.574			17273.6	-112.628					24175.4	-300.885	21792.3	-125.39																	27276.5	-269.926	27510.6	-154.643	27081	132.482	26712.7	-272.798	21914.9	-43.6873	22465.4	33.6323	18574.2	17.8697	23441.3	166.696	27041.3	53.3363	27174.6	-59.8044
20252.9	-173.285			17279.6	-113.419					24177.7	-303.113	21795.2	-126.843																	27288.3	-270.756	27516.9	-156.657	27085.6	131.246	26729.9	-271.338	21927.5	-42.1552	22472.1	35.7986	18587.6	20.3073	23445.3	166.395	27053	54.388	27183.9	-59.5852
20260.8	-171.695			17285.7	-113.434					24180.2	-305.418	21798	-128.857																	27300	-271.641	27523.1	-158.902	27090.6	130.936	26747.4	-271.481	21940.6	-40.9553	22479.8	37.9701	18600.6	22.4271	23449	166.661	27064.2	55.3043	27193.7	-60.2112
20269.3	-170.166			17292.2	-113.94					24182.9	-307.173	21801.5	-130.745																	27311.5	-272.667	27529.2	-160.935	27095.7	130.03	26765.5	-271.318	21947.6	-39.8589	22487.3	39.9111	18613.2	24.7584	23452.3	167.121	27075.2	55.3584	27203.1	-60.3465
20277.7	-169.917			17298	-115.632					24185.4	-308.808	21805.2	-132.912																	27323.4	-273.38	27536.9	-163.547	27100.2	128.863	26784.3	-272.489	21954.7	-38.3974	22495	41.4026	18626	26.8377	23455.3	167.588	27085.4	54.6474	27212.6	-60.353
20286.1	-170.077			17303.8	-115.765					24188.5	-310.157	21810	-134.269																	27335	-273.985	27545.9	-166.687	27104.5	127.498	26802.5	-274.996	21962	-37.196	22502.9	43.3553	18639.3	29.445	23458.3	168.346	27094.6	54.1265	27222.8	-60.6973
20294.5	-170.41			17308.8	-116.66					24192	-310.369	21815.1	-135.159																	27346.8	-273.683	27555.6	-169.69	27108.6	125.311	26821	-279.254	21969.5	-36.0491	22510.7	45.29	18653.7	32.0906	23461.2	167.715	27103.1	53.5488	27232.6	-60.4062
20302.8	-170.232			17314.5	-116.663					24195.9	-309.567	21820.3	-136.883																	27358.6	-272.853	27566.3	-173.289	27112.3	123.507	26839.5	-283.76	21977.5	-34.9503	22518.3	46.7691	18668.8	34.3235	23464.2	167.417	27110.3	53.4196	27242.6	-60.3713
20311.2	-169.993			17321.1	-119.116					24200.3	-308.969	21824.7	-138.441																	27370.3	-272.624	27576.8	-177.637	27116.1	121.684	26842.6	-284.895	21985.7	-34.2088	22525.4	49.325	18684.1	36.7634	23467.4	168.216	27116.7	54.2017	27252.8	-59.885
20320	-169.854			17327.3	-120.049					24204.7	-308.577	21829.5	-139.55																	27381.7	-272.564	27587.7	-182.579	27119.9	120.137	26846	-285.183	21985.7	-34.2088	22532.4	50.8403	18699.5	38.7687	23470.8	168.424	27122.4	55.545	27262.4	-59.4018
20328.7	-169.867			17333.4	-122.286					24208.9	-307.78	21833.8	-140.994																	27393	-272.729	27598.9	-188.023	27124	118.897	26850.1	-285.47	21985.7	-34.2088	22539	52.1667	18714.6	40.5626	23474.4	168.762	27127.4	56.2494	27272.1	-58.5139
20337.3	-170.404			17339.5	-122.743					24213	-307.377	21838.9	-141.243																	27404.2	-272.7	27609.6	-193.128	27128	118.547	26854.2	-286.175	21997.5	-33.1646	22545.6	53.3036	18729.7	42.3129	23478.1	169.008	27131.7	56.58	27281.4	-57.1783
20345.8	-170.284			17347.2	-124.673					24217	-306.655	21845.7	-140.579																	27414.7	-271.896	27619.9	-197.814	27132	118.575	26857.9	-287.248	22008.9	-32.6711	22552.1	53.7231	18744.2	43.6376	23482.2	168.338	27135.2	56.4174	27290.3	-55.7412
20354.3	-170.375			17354	-125.811					24221.5	-304.438	21852.3	-140.263																	27424.8	-270.703	27630.7	-201.191	27136.1	118.778	26861.8	-288.21	22021.6	-34.2058	22558.4	54.2972	18758.5	45.4166	23486.1	167.958	27138.4	56.1624	27298.8	-54.6205
20362.4	-170.008			17361.8	-127.822					24227	-301.482	21858.8	-139.459																	27434.4	-269.174	27641	-202.619	27140	118.927	26865.5	-288.916	22035.3	-37.0794	22564.8	54.5144	18772.7	46.9079	23490.8	167.345	27141	55.8343	27306.2	-53.6883
20370.3	-169.397			17368.9	-129.803					24233.1	-298.214	21864.9	-138.187																	27443.5	-267.702	27651	-205.499	27143.6	118.297	26869.2	-289.642	22050.3	-37.7812	22571.3	54.8822	18785.8	48.3283	23496	166.19	27143.4	55.4288	27312.6	-54.7453
20378.3	-169.782			17376.1	-130.965					24239.5	-295.015	21871	-137.342																	27453	-266.557	27660.2	-206.234	27147.3	118.14	26872.9	-290.577	22065.4	-38.6938	22578.4	55.178	18798.3	49.9128	23501.2	165.122	27146.1	54.7486	27319.2	-54.7835
20385.9	-170.336			17382.6	-131.702					24246.3	-292.612	21876.9	-137.456																	27462.2	-265.513	27667.5	-206.491	27150.8	117.502	26876.2	-291.659	22079.3	-39.6984	22585.8	54.9762	18809.6	50.5819	23506.8	163.872	27148.4	53.9928	27326.6	-54.3499
20393.3	-171.226			17389.8	-134.156					24253.4	-289.831	21883.6	-137.489																	27470.7	-264.813	27673.4	-207.755	27155.1	117.428	26879.3	-292.671	22092.6	-40.7363	22593.8	54.6219	18820	50.6524	23512.7	162.296	27150.7	53.4817	27334.3	-53.8744
				17397.4	-135.607					24260.5	-287.265	21890.5	-136.531																	27478.6	-263.736	27678.6	-207.827	27160.4	118.524	26882.2	-293.864	22105.7	-42.3624	22602.2	54.4118	18830.1	50.5536	23519	161.338	27153.2	53.0798	27342.6	-53.1875
				17404.4	-137.975							21897.9	-135.297																	27486.3	-263.082	27683.1	-207.942	27165.5	119.024	26889.1	-294.416	22118.7	-43.3792	22610.5	53.8518	18839.6	50.1924	23525.5	160.179	27155.8	52.8907	27350.8	-51.8451
				17411.7	-139.536							21905.3	-133.417																	27494.3	-262.669	27688	-208.9	27170.8	120.722	26895.6	-295.794	22131.4	-43.3335	22618.6	53.2708	18848.8	49.584	23532.2	159.148	27158.8	52.4394	27357.9	-50.9559
												21912.7	-130.814																	27502.9	-262.027			27175.9	121.795	26902.2	-297.707	22143.3	-41.7468	22626	52.7075	18858.5	49.4745	23539.1	158.035	27162.2	52.594	27364.3	-49.5434
												21919.8	-128.942																	27511.8	-261.529			27181.4	122.892	26908.9	-299.088	22148.1	-40.4988	22633.6	51.6588	18868.6	48.9858	23546.5	156.458	27165.4	53.6172	27370.4	-48.1325
												21927.2	-126.986																	27520.7	-261.297			27187.6	124.044	26915.7	-300.497	22153	-40.6941	22640.9	50.5781	18879.8	49.3868	23554.1	154.909	27168.7	54.8291	27376.3	-47.013
												21933.1	-124.433																	27529.6	-260.654			27194.1	124.443	26922.8	-301.524	22158.3	-42.1617	22648.5	49.6336	18891	49.4039	23561.7	153.178	27171.8	55.832	27381.8	-44.9999
												21938.1	-124.077																	27538.2	-260.883			27201.1	125.415	26930.3	-301.818	22163.6	-43.5643	22656	49.0037	18901.3	48.4943	23569.3	152.127	27175	55.7897	27387.5	-43.5675
												21943	-123.531																	27546.6	-261.523			27208.3	125.693	26938.2	-303.307	22168.7	-44.2496	22663.3	48.6338	18911.8	47.5974	23577	150.941	27178.3	55.0761	27393	-42.532
												21947.8	-123.482																	27554.8	-260.939			27215.4	126.514	26946	-305.019	22174.1	-44.3514	22670.6	48.3373	18922.6	46.1021	23585	150.143	27181.4	54.2189	27398.5	-41.36
												21952.8	-122.377																	27563.3	-260.569			27222.4	127.848	26953.8	-306.852	22179.3	-43.8001	22677.5	48.1316	18934.1	44.2179	23593.3	149.673	27184.5	53.1045	27403.7	-39.4343
												21958.1	-121.478																	27571.6	-260.007			27229.1	129.092	26961.4	-308.855	22184.6	-43.9044	22684.7	47.2486	18947.1	43.564	23601.8	148.669	27187.7	53.3511	27408.9	-37.4283
												21962.4	-120.449																	27579.5	-259.061			27235.6	130.694	26969.1	-310.109	22195.1	-45.4116	22692.4	46.2662	18960.5	42.2851	23610.1	147.127	27190.9	53.887	27414.5	-34.9182
												21965.1	-118.772																	27587.8	-258.497			27242.3	131.797	26977.4	-310.767	22205.9	-46.7235	22700.3	44.6417	18976.6	41.7133	23618.3	145.252	27194.5	54.8286	27420.9	-32.355
												21968.9	-116.869																	27596.2	-258.593			27248.6	132.428	26985.9	-312.001	22216.6	-47.9942	22708.6	42.3352	18995.1	40.4117	23626.5	142.747	27197.9	56.5405	27427.9	-31.0267
												21972.9	-116.008																	27604.5	-258.293			27255.1	133.569	26994.3	-313.233	22227.3	-48.8123	22717.4	40.3707	19015.9	38.8757	23634.4	139.764	27201.4	57.581	27435.2	-29.59
												21977.8	-115.072																	27612.8	-258.07			27262.1	134.778	27002.9	-315.002	22232	-48.5687	22725.9	39.0167	19039.5	37.4398	23642.1	137.173	27204.6	58.9579	27442.3	-27.4827
												21983.2	-113.065																	27620.5	-257.814			27269.3	136.535	27011.6	-316.512	22236.9	-49.0126	22734.2	37.9998	19063.6	35.9345	23649.7	135.103	27207.6	60.3324	27449.1	-25.8117
												21990.3	-109.188																	27627.5	-256.56			27277.3	139.201	27020.4	-317.437	22242.1	-49.8062	22742.8	37.8349			23657.1	133.536	27210.4	61.1291	27454.9	-24.1302
												21996.1	-107.491																	27634.2	-256.21			27285	141.62	27029.4	-318.177	22255.8	-55.2965	22751.2	37.6159			23664.2	132.307	27212.8	61.3292	27459.8	-22.4975
												22001.6	-105.108																	27640.6	-255.896			27292.4	143.345	27038.7	-318.072	22269.8	-59.8181	22759.9	37.0166			23671.1	130.491	27215	61.7817	27463.8	-21.6208
												22006.2	-102.267																	27647	-256.002			27301	145.342	27048.4	-320.244	22284.2	-63.3199	22768.5	37.2643			23678	128.326	27216.8	61.9186	27467.6	-20.1728
												22011.1	-101.962																	27653.1	-256.138			27309.8	146.032	27057.7	-322.638	22299.6	-67.4587	22776.7	37.1046			23684.8	125.486	27218.3	62.394	27471.6	-18.441
												22016.5	-102.227																	27659	-255.628			27318.5	146.257	27066.8	-324.221	22315.6	-72.1505	22784.9	35.9417			23691.6	122.434	27219.7	62.8247	27475.8	-16.8067
												22021.6	-101.336																	27665	-254.693			27326.9	146.543	27076	-326.1	22331.7	-76.1428	22792.7	35.1669			23698	119.248	27221.3	62.6805	27480.1	-14.8001
												22026.2	-102.108																	27670.7	-253.243			27334.7	146.006	27085.4	-327.862	22347.1	-79.3919	22800.5	33.9819			23704	115.961	27222.7	62.5495	27484.3	-12.3934
												22032.1	-102.914																	27676.6	-252.489			27342.7	146.382	27094.7	-329.734	22361.6	-80.5488	22808.4	33.3109			23709.8	112.787	27224.2	63.1174	27488.1	-11.1664
												22037.7	-100.713																	27682.1	-251.821			27350.4	147.193	27103.7	-331.317	22376	-81.3756	22816.6	33.06			23715.4	109.692	27225.2	64.4519	27491.6	-9.74071
												22043.5	-101.303																	27687.3	-251.352			27358.2	148.496	27112.1	-331.87	22390.2	-82.1995	22825.3	32.5078			23720.6	106.828	27226.3	66.3229	27495.4	-7.852
												22048.7	-100.864																	27692.1	-250.623			27365.8	150.156	27120.4	-331.116	22404.3	-83.3278	22834.6	31.5648			23725.1	103.754	27227.5	68.1719	27499	-6.53999
												22054	-102.126																	27696.4	-248.676			27373	151.029	27129.1	-329.927	22417.8	-85.6452	22844.5	30.4865			23729	100.363	27228.9	69.5688	27502.9	-4.77016
												22059.1	-103.077																	27700.7	-246.273			27380	151.462	27137.9	-329.106	22430.5	-87.3902	22854.9	29.4571			23732.3	97.3422	27230.4	70.3186	27506.8	-3.87291
												22064.9	-105.683																	27705	-244.1			27386.7	152.017	27146.3	-328.64	22442.8	-89.1494	22865.6	28.5464			23735.5	94.7691	27232.1	70.4916	27510.3	-4.12319
												22071	-107.38																	27708.7	-242.455			27393.5	153.092	27154.6	-328.874	22454.4	-90.5399	22876.6	28.153			23738.9	92.0173	27233.6	70.6038	27513.1	-4.36047
												22076	-109.374																	27711.7	-241.511			27400.4	154.444	27162.8	-328.33	22465.6	-91.2061	22887.9	28.2978			23742.4	89.8872	27235.1	69.9091	27515.3	-3.6974
												22081.1	-111.742																	27714.4	-240.724			27407.2	155.373	27171.6	-327.81	22476.3	-91.7103	22898.9	28.1768			23746.4	87.6416	27236.4	69.2545	27517.3	-2.45097
												22085.4	-115.164																	27716.5	-240.587			27413.4	155.742	27180.3	-326.802	22478.6	-91.4102	22909.9	27.5089			23750.6	85.5179	27237.6	67.8361	27519	-1.55941
												22089.8	-119.909																	27718.7	-240.277			27419.2	155.246	27189.3	-326.04	22480.9	-90.1256	22920.5	26.1499			23754.9	83.4886	27238.6	66.2227	27521.4	-0.604355
												22092.6	-124.602																	27720.9	-240.525			27424.3	154.656	27198.5	-325.405	22483.3	-88.1897	22930.3	23.7848			23759.2	81.1859	27239.5	65.435	27524	-0.915655
												22095.8	-128.612																	27722.8	-241.08			27429	154.123	27207.8	-324.825	22490.7	-83.6522	22940	21.495			23763.3	79.1582	27240.8	65.17	27526.6	-0.972055
												22099.7	-131.624																	27724.5	-240.336			27432.8	153.923	27217.5	-324.647	22497.8	-79.9457	22949.5	18.8718			23767.3	77.1151	27242.1	65.5125	27529.4	-0.026725
												22104.6	-136.639																	27725.9	-239.388			27435.5	153.711	27226.7	-322.348	22504.5	-77.4388	22959.3	16.1655			23771.3	75.5024	27243.6	64.6075	27531.8	1.18672
												22108.6	-139.136																	27726.9	-238.074			27437.9	154.722	27236.4	-320.257	22510.3	-74.9968	22969.6	13.8417			23775.2	74.2509	27245.2	62.9867	27534.5	2.19837
												22112.2	-141.247																	27727.6	-237.086			27440.5	156.416	27246.1	-318.622	22516.2	-72.8406	22979.9	12.3987			23779	72.5613	27247	61.5303	27536.9	2.97314
												22116.9	-143.442																	27727.9	-236.899			27443.2	157.628	27255.8	-317.003	22522.3	-70.5749	22990.3	11.5686			23782.8	70.7892	27249.1	59.52	27539.6	3.27965
												22122.5	-143.658																	27727.8	-236.569			27446.4	159.848	27265.4	-315.198	22529.2	-67.7305	23000.6	10.9815			23786.8	69.114	27251.4	58.9303	27542.5	2.09045
												22126.4	-146.354																	27727.3	-235.764			27449.6	161.563	27274.7	-312.957	22536.8	-65.2424	23011	9.7373			23791	67.7826	27254	57.725	27545.6	1.09177
												22131.4	-147.392																	27726.7	-234.152			27452.9	163.393	27284.2	-311.435	22544.3	-62.5331	23021.8	8.2593			23795.3	66.7935	27256.9	55.7988	27549.6	-0.613085
												22136.5	-148.732																	27726.2	-232.456			27456.4	165.284	27294.1	-309.764	22551.6	-60.1566	23033.1	6.80565			23800	65.9255	27260.5	53.3822	27553.5	-2.88234
												22142.5	-149.987																	27725.8	-231.4			27460.3	167.143	27304.2	-309.744	22558.7	-58.3124	23044.4	6.2356			23804.7	64.9358	27264.6	50.8637	27557.6	-3.09444
												22147.7	-150.588																	27725.9	-231.62			27464.8	168.559	27313.9	-310.074	22566	-56.4984	23055.9	6.4416			23809.3	63.86	27269.3	48.6908	27562.1	-2.36429
												22152.9	-151.502																	27726.2	-232.873			27469.9	170.337	27323.2	-309.528	22573.1	-54.4872	23067	7.1098			23813.9	62.8122	27274.5	46.7394	27566.4	-1.43409
												22157.3	-151.042																	27726.8	-233.902			27475.2	171.042	27332.9	-309.312	22580.3	-51.6816	23077.9	7.96255			23818	61.9236	27279.7	45.1795	27571.2	0.771095
												22161.1	-152.62																	27727.9	-234.936			27480.7	170.986	27342.7	-308.625	22587.6	-47.9925	23088.7	8.4532			23821.8	61.4177	27284.9	43.3849	27575.9	1.55977
												22165.3	-153.472																	27729.7	-234.128			27486.3	171.266	27352.3	-308.734	22594.8	-44.5139	23099.1	8.88125			23825	61.1182	27290.1	41.8696	27580.9	1.88347
												22169.4	-153.594																	27732	-233.63			27492	171.37	27361.3	-308.388	22602.4	-41.1255	23109.4	8.8908			23827.6	61.3606	27295.2	40.4303	27586.1	2.32006
												22174.1	-153.941																	27734.8	-232.324			27498.1	172.374	27369.9	-307.732	22610.5	-38.6411	23119.6	8.52315			23829.6	61.8372	27300.8	39.0794	27591.2	2.17321
												22179.4	-152.148																	27737.8	-231.197			27504.3	173.409	27378.1	-307.026	22619.2	-37.5464	23129.6	8.45855			23831.3	62.7591	27306.9	37.589	27595.7	2.94311
												22185.2	-152.573																	27741.2	-230.65			27510.7	174.597	27386.4	-306.553	22628.5	-37.2189	23139.5	8.64305			23832.8	64.5315	27313.7	35.3412	27600.4	3.45057
												22191.8	-150.089																	27745.5	-229.299			27517.2	175.056	27394.7	-306.62	22638	-37.8957	23149.2	8.8636			23834.2	66.7454	27320.7	33.4584	27605.3	2.64299
												22198.1	-149.854																	27750.3	-229.2			27523.9	173.77	27402.9	-306.989	22647.4	-38.1046	23158.5	9.96715			23835.5	69.7155	27327.7	31.4987	27610.4	2.55864
												22203.7	-148.023																	27755.7	-228.991			27528	174.447	27411.1	-307.524	22656.7	-37.7034	23167.8	11.0032			23836.6	72.3303	27334.6	30.7465	27615.5	1.20654
												22209.2	-146.717																	27761.5	-229.013			27532.2	173.929	27419	-307.125	22666.1	-36.4577	23177.1	12.5874			23837.7	74.5911	27340.7	30.7364	27620.3	0.259795
												22215.5	-144.545																	27767.6	-229.722			27536.5	173.046	27426.5	-306.179	22675.2	-34.9114	23186.9	14.3367			23838.7	77.0258	27346.6	29.5503	27625.1	0.553145
																														27774.6	-230.019			27540.5	172.697	27433.5	-304.431	22683.9	-33.291	23196.4	15.5351			23839.8	78.8928	27352.1	29.3866	27629.5	-0.032855
																														27782.5	-230.79			27544.3	171.607	27440.5	-302.845	22692.1	-31.7362	23206.2	16.637			23840.6	81.4169	27357.6	28.1962	27634	0.220645
																														27791.1	-231.858			27548	170.663	27447.5	-302.006	22700.2	-30.778	23215.9	17.9079			23841.3	83.3211	27363.2	26.7981	27638.8	2.03028
																														27800.1	-232.726			27551.4	169.097	27454.6	-301.269	22708.5	-30.3639	23224.9	19.654			23842.1	84.6531	27368.7	26.2245	27642.9	3.31017
																														27809.2	-234.13			27554.8	167.276	27462.1	-301.292	22717.3	-30.6849	23233.2	21.6982			23842.8	85.9046	27373.9	25.3165	27647.4	5.66768
																														27818.4	-235.343			27557.9	165.162	27469.7	-300.868	22726.3	-30.9287	23241.2	23.406			23843.7	87.1174	27378.6	24.532	27651.5	5.88003
																														27827.4	-236.54			27564.5	165.939	27477.2	-300.438	22735.8	-30.9551	23249.2	24.6592			23844.8	89.0495	27382.7	23.9535	27655.4	4.40243
																														27836.5	-237.881			27570.7	164.575	27485.2	-299.711	22745.8	-30.7819	23257.1	25.5943			23846.4	91.0289	27386.3	23.244	27659.5	3.36603
																														27845.5	-239.77			27576.3	164.67	27493.8	-298.736	22755.8	-31.413	23264.8	26.0994			23848.8	92.7232	27389.6	22.3084	27663.5	1.54498
																														27854.8	-241.508			27581.5	163.907	27502.6	-297.526	22766	-32.222	23272.1	26.8283			23852	93.9005	27392.9	21.8106	27667.7	0.616845
																														27864.4	-243.855			27586.2	161.778	27512.4	-296.056	22776.2	-33.308	23278.9	27.8616			23855.5	94.6485	27396.1	20.9139	27671.7	-0.87936
																														27874.5	-245.826			27590.7	161.045	27522.7	-295.055	22786.3	-34.2296	23286	29.4537			23859.2	95.6134	27399.6	19.713	27675.5	-3.27261
																														27884.8	-247.759			27595	157.261	27533	-294.411	22796.4	-34.4035	23293.5	31.7403			23862.9	96.4629	27402.8	18.8994	27679.8	-6.32809
																														27895.2	-250.225			27598.1	154.024	27543.2	-293.059	22806	-34.9184	23301.4	33.7626			23866.7	97.3564	27405.6	17.8331	27684.3	-10.521
																														27905.5	-251.897			27601.7	152.877	27552.9	-291.553	22815.4	-35.6515	23310.1	35.5823			23870.4	97.8403	27408.3	17.436	27688.7	-13.1985
																														27915.6	-254.11			27605.2	151.925	27562.1	-289.595	22824.5	-36.3184	23318.9	37.3433			23874.1	97.273	27411.1	16.984	27693.4	-15.6091
																														27925.8	-256.487			27608.3	151.893	27571.7	-287.248	22833.3	-36.8741	23328.5	38.8766			23878.2	95.6857	27414.2	15.7618	27698.3	-17.7844
																														27935.9	-258.584			27608.9	150.196	27581.5	-285.428	22841.9	-37.7742	23338.2	40.4468			23882.5	94.8104	27417.7	14.9408	27703.6	-19.0235
																														27946.2	-260.242			27610	147.939	27591.6	-284.903	22846.5	-38.0237	23347.7	41.637			23887.1	94.0217	27421.2	13.8142	27709.1	-21.0703
																														27956.4	-261.424			27612.2	144.689	27602.3	-284.762	22851	-38.4819	23357.6	42.9487			23892.1	93.7569	27424.6	13.8138	27714.5	-23.6389
																														27966.1	-262.208			27614.9	142.729	27612.7	-284.432	22855.4	-39.8238	23368	44.1662			23897.2	94.4672	27428	13.8253	27720.2	-25.5483
																														27975.4	-262.027			27618.4	141.2	27623.3	-284.854	22860	-41.6576	23378.5	45.7592			23902.4	94.4024	27431.6	13.5018	27725.9	-27.7528
																														27984.3	-262.298			27622.4	138.295	27634.1	-284.414	22871.8	-43.7098	23389.3	47.6568			23907.4	94.7792	27435.5	13.2699	27731.4	-30.783
																														27992.8	-263.259			27625.9	136.076	27644.9	-283.43	22883.6	-44.8096	23400.5	48.6309			23912.3	95.1617	27439.5	12.429	27737.1	-32.2624
																														28001.1	-263.939			27629.8	133.828	27655.6	-282.688	22895.3	-45.1494	23412.1	49.5848			23917.1	95.244	27443.6	11.8599	27742.4	-35.3271
																														28009.8	-265.951			27634	132.127	27666.5	-281.839	22907.1	-45.9158	23423.8	49.9981			23922	94.5173	27447.9	11.0952	27747.6	-37.3424
																														28014.8	-266.646			27639.9	128.795	27677.2	-281.55	22918.7	-45.9884	23435.4	49.9655			23926.9	93.6008	27452.4	10.0441	27752.8	-39.3437
																														28020	-266.619			27646.1	126.863	27687.6	-282.275	22930.2	-47.1622	23447.1	50.1775			23931.4	91.9333	27456.9	8.97105	27758	-41.6697
																														28025.5	-266.093			27652.5	124.38	27697.3	-283.636	22941.7	-48.8466	23458.7	50.5659			23935.6	90.8301	27461.7	8.06609	27763	-42.4685
																														28037	-266.04			27659	122.621	27706	-285.437	22953.5	-51.2409	23470.5	51.4677			23939	90.6967	27466.7	7.3054	27768.7	-42.7027
																														28047.4	-265.937			27665.8	120.943	27714	-286.903	22965.3	-53.9323	23482.5	51.4529			23942.5	90.2332	27472.1	7.55508	27774.5	-41.9721
																														28056.9	-265.761			27673.1	118.714	27721.6	-288.703	22976.8	-56.6665	23493.9	51.1772			23946	90.2159	27477.2	8.42147	27780.4	-40.848
																														28065.7	-265.661			27681.2	118.65	27729.3	-290.376	22987.9	-58.934	23504.9	50.5484			23949.7	89.9479	27482.7	9.5878	27786.4	-39.222
																														28073.8	-264.84			27690.4	117.774	27737.6	-292.311	22999.1	-59.6972	23515.7	49.8865			23953.6	89.4329	27488.3	11.2779	27791.9	-37.2667
																														28078.4	-265.04			27699.6	115.462	27746.1	-294.18	23010.1	-60.0859	23526	50.3096			23957.5	89.6089	27493.4	12.5663	27797.3	-36.1989
																														28082.8	-264.714			27709.2	112.762	27754.8	-295.694	23021.1	-60.6951	23536.2	50.7118			23961.8	90.3453	27498.4	13.5959	27802.2	-34.6826
																														28087.1	-264.337			27718.7	110.201	27763.3	-297.087	23032.8	-62.2949	23546	50.7829			23966	91.9049	27503.2	14.3167	27806.7	-34.1417
																														28091.3	-263.948			27727.8	108.628	27771.5	-298.269	23044.8	-63.6463	23555.4	50.4327			23970.4	93.3679	27507.8	14.5714	27811	-34.4035
																														28095.2	-263.782			27737	108.208	27779.2	-299.053	23049.1	-65.0749	23564.8	50.1671			23974.7	95.279	27512.8	15.1281	27815.2	-33.24
																														28098.9	-263.501			27745.5	109.023	27786.6	-299.947	23053.2	-65.3068	23573.8	49.8842			23979	96.6579	27518.2	15.1564	27819.4	-31.8602
																														28102.6	-263.589			27753.4	109.026	27794.5	-302.137	23057.3	-65.0924	23582.6	49.6136			23983.8	97.8123	27523.9	15.0127	27823.4	-30.9535
																														28106.5	-265.18			27760.7	109.058	27802.1	-303.505	23061	-65.009	23591.1	49.0396			23988.7	99.232	27529.5	14.8374	27827.6	-29.7211
																														28111	-266.02			27767	110.494	27809.3	-305.406	23065.2	-65.9946	23599	47.7237			23994.2	100.03	27534.9	15.305	27832.1	-28.7399
																														28116.3	-266.412			27773.2	111.471	27816.1	-307.455	23069.3	-67.7838	23606.3	46.6669			24000	101.119	27540.2	16.3423	27837.1	-27.8062
																														28123.5	-266.701			27778.5	112.334	27822.6	-309.388	23073.2	-69.7977	23613.2	45.21			24005.9	102.276	27545.3	17.824	27842.9	-25.951
																														28131.3	-262.749			27783	112.821	27828.7	-311.567	23076.8	-71.3152	23619.5	44.448			24012.1	104.165	27550.2	19.4072	27848.7	-23.2166
																														28131.3	-262.749			27787.2	112.043	27835.4	-313.523	23080.4	-73.4907	23625.5	43.5556			24018.3	105.99	27555.3	20.587	27854.7	-20.4059
																														28131.3	-262.749			27791.1	110.824	27842.3	-314.894	23091.3	-75.2531	23631	42.8509			24024.8	107.926	27560.2	21.2926	27860.7	-17.5463
																														28131.3	-262.749			27795.1	110.339	27848.9	-315.174	23102.5	-76.2203	23636.2	42.3974			24031.3	109.592	27565.3	21.8747	27866.8	-15.5468
																														28130.7	-259.516			27799.4	109.529	27855.8	-315.7	23114.5	-78.0143	23641.2	41.4631			24038	110.748	27570.2	22.1569	27873.1	-13.8618
																														28131.6	-256.149			27804.1	109.416	27862.5	-316.947	23126.5	-79.6306	23646	41.6351			24044.7	112.093	27575	22.5713	27879.7	-12.1281
																														28132.6	-255.35			27809	110.191	27865.8	-316.676	23138.6	-81.1797	23650.6	41.7919			24051.3	112.787	27580.3	23.153	27886.7	-10.1105
																														28132.4	-253.479			27813.3	110.21	27869.2	-316.314	23150.8	-83.4471	23654.9	42.3415			24058	113.476	27585.4	23.8369	27894	-8.35542
																																		27817.3	111.028	27872.3	-316.211	23163.1	-86.9381	23658.6	42.8985			24064.8	113.62	27591.2	25.0847	27902	-7.13084
																																		27820.7	111.962	27875.3	-316.37	23175.4	-90.4431	23662.1	42.2568			24071.7	112.339	27597.4	26.0968	27910.1	-6.22534
																																		27824	113.286	27885.8	-319.781	23187.6	-93.4883	23665.3	41.4445			24078.9	110.986	27603.7	27.0639	27918.3	-5.39368
																																		27827.5	115.009	27895.1	-322.036	23198.8	-96.1318	23668.5	40.6711			24086.2	109.623	27610.4	28.3144	27926.3	-4.55224
																																		27831.6	116.13	27904.3	-323.903	23209.8	-97.5173	23671.4	39.8569			24093.3	108.349	27617.5	28.7859	27934.1	-3.3056
																																		27836	116.63	27913	-325.176	23221.1	-97.9331	23674	38.3469			24100.5	107.203	27625	29.1463	27942	-2.3863
																																		27841.1	117.109	27921.5	-326.589	23233.1	-99.6444	23676.4	36.7394			24107.2	106.324	27632.4	29.7227	27950.3	-1.56818
																																		27847.1	117.653	27929.8	-328.24	23245.7	-101.158	23678.6	35.0467			24113.7	105.531	27640	30.5644
																																		27853.2	118.393	27938	-329.254	23258.8	-102.7	23681.2	33.1246			24120.2	104.602	27647.6	31.6642
																																		27860.2	119.286	27946.9	-330.619	23263.9	-102.048	23683.9	31.9936			24126.6	104.47	27655.3	31.9722
																																		27867.8	120.636	27955.6	-331.083	23269.1	-101.64	23686.6	30.2647			24133.1	104.59	27663.4	32.299
																																		27875.7	122.536	27964.4	-330.286	23274.3	-101.612	23689.6	28.6583			24139.7	104.323	27671.8	32.0085
																																		27883.8	124.356	27969.8	-330.248	23279.6	-101.208	23692.5	26.5738			24146.4	103.849	27680.5	31.7516
																																		27891.7	126.168	27974.7	-330.123	23284.9	-100.307	23695.4	24.5403			24153.4	102.862	27689.2	32.0806
																																		27899.5	127.85	27979.8	-330.252	23294.7	-99.9066	23698.4	22.3531			24160.2	101.828	27697.7	33.048
																																		27907	128.323	27985.3	-331.215	23304.1	-98.8386	23701.8	19.8833			24167.3	100.988	27705.6	34.814
																																		27914.7	129.961	27991	-331.637	23313	-96.7649	23705.4	17.7939			24174.3	100.492	27713.3	36.9604
																																		27922.5	131.13	27997.5	-330.645	23321.3	-94.2485	23709.3	15.4615			24181.2	100.187	27720.8	39.0852
																																		27930.3	131.639	27997.5	-330.645	23329.4	-92.3017	23713.2	12.5747			24188.2	100.446	27727.9	40.7713
																																		27938.1	132.295	27997.5	-330.645	23337.5	-89.9976	23717.1	9.28955			24195.2	101.09	27735.1	42.0258
																																		27945.9	132.386	27997.5	-330.645	23345.5	-87.6707	23720.8	5.77525			24202.4	101.894	27741.9	42.8685
																																		27954.2	132.724	27997.5	-330.645	23353.7	-85.0694	23724.5	3.02625			24209.8	103.367	27748.4	43.4039
																																		27962.9	133.084	27997.8	-327.262	23362.2	-81.9856	23728	0.9865			24216.9	104.737	27754.7	44.3339
																																		27971.7	132.965	28008.6	-324.84	23371.5	-78.4789	23731.2	-0.988			24223.8	105.32	27760.5	45.6088
																																		27980.3	132.744	28020.2	-322.452	23381	-75.5246	23734.1	-2.5239			24230.6	105.672	27765.9	47.673
																																		27988.4	133.023	28032.8	-320.391	23390.6	-72.6507	23736.4	-4.15315			24237.1	106.027	27771.2	50.2391
																																		27996	133.183	28046.1	-317.626	23400.1	-69.0509	23738.5	-6.20285			24244	106.438	27776.6	52.393
																																		28003.3	133.896	28060.3	-313.696	23409.3	-65.9318	23740.3	-7.90245			24251	107.233	27782.1	54.33
																																		28010.2	134.665	28074.2	-311.529	23419.1	-62.1988	23741.8	-9.3951			24257.9	108.256	27787.5	56.2042
																																		28016.5	134.912	28087.2	-308.981	23429.1	-58.4377	23743.4	-10.3354			24264.9	109.159	27792.8	58.3906
																																		28022.3	134.626	28099.5	-306.789	23438.9	-54.9587	23744.9	-10.2534			24271.7	109.778	27797.4	60.0369
																																		28027.9	134.413	28110.7	-304.993	23448.5	-51.1821	23746.2	-9.9354			24278.5	111.347	27801.8	61.5063
																																		28033.6	133.986	28112.1	-303.266	23457.9	-48.3061	23747.7	-9.69085			24285	112.644	27805.7	63.2249
																																		28039.4	133.625	28114.5	-301.632	23467.1	-45.9795	23748.9	-9.4008			24291.2	114.45	27809.7	65.1656
																																		28045.4	133.123	28117.9	-300.201	23476.3	-44.4768	23750	-8.56965			24297	116.772	27814	67.7037
																																		28052	133.333	28121.7	-299.119	23485.9	-43.4068	23750.9	-8.12275			24302.4	118.212	27818.9	69.5248
																																		28058.4	133.342	28125.5	-298.303	23490.6	-42.6681	23751.6	-7.8075			24307.6	120.234	27824.5	70.6307
																																		28064.7	134.294	28129.3	-297.07	23495.9	-41.6433	23752.3	-7.49895			24312.6	122.883	27829.9	71.1827
																																		28070.6	135.906	28132.9	-295.849	23509	-39.3509	23753.3	-6.70595			24317.5	125.161	27835.4	71.0084
																																		28076.6	137.362	28136.2	-294.681	23523.3	-37.4669	23754.7	-5.6727			24322.3	127.134	27840.5	71.1681
																																		28082.7	139.093	28139.4	-293.574	23537.6	-34.2329	23756.5	-4.2737			24326.9	128.767	27844.9	71.525
																																		28088.5	139.959	28142.7	-293.305	23551.6	-31.7631	23759	-2.92705			24331.2	129.886	27849.3	72.0175
																																		28094.4	140.876	28145.7	-293.069	23565.1	-29.6958	23761.7	-2.45865			24335.6	131.009	27853.9	73.5654
																																		28100.3	141.962	28152.1	-292.382	23577.6	-27.4166	23765.1	-1.62735			24340.1	132.835	27858.9	75.1758
																																		28106.3	143.758	28158.4	-292.091	23589.8	-26.0657	23769.1	-0.16435			24344.4	134.995	27864.4	76.3913
																																		28112.2	145.191	28164.4	-290.662	23602.1	-25.0251	23773.6	1.71275			24348.5	137.304	27870.1	77.1275
																																		28118.1	146.423	28170.6	-289.442	23614.2	-24.652	23778.4	4.21335			24352.2	139.993	27875.7	77.1627
																																		28123.8	146.586	28176.7	-287.433	23626.3	-24.263	23783.6	6.72625			24355.7	142.124	27881.2	76.6415
																																		28129.5	146.173	28183	-285.139	23632.4	-24.9904	23789.1	8.90845			24358.9	144.62	27886.4	75.7448
																																		28135.3	146.01	28191	-283.15	23638.2	-25.487	23794.6	10.4567			24362.1	146.964	27891.7	74.589
																																		28141.3	145.834	28200.7	-281.075	23644.3	-25.4836	23800.5	11.6299			24365.2	149.162	27897.4	73.5794
																																		28147.9	145.509	28211.7	-279.858	23657.6	-25.832	23806.6	12.7023			24368	150.844	27902.9	72.9636
																																		28154.5	145.201	28223.3	-280.077	23670.8	-25.2634	23813.1	14.0497			24370.9	152.674	27908.4	72.2569
																																		28161.7	144.889	28234.8	-280.263	23684.4	-24.7874	23820.3	15.764			24373.8	154.483	27913.4	71.2311
																																		28168.9	145.495	28245.5	-280.397	23698.8	-24.5766	23828	17.2516			24376.8	156.506	27917.7	69.8173
																																		28175.6	146.405	28256	-280.145	23713.5	-25.4737	23836	19.2569			24380.2	159.34	27921.6	68.4881
																																		28182.3	147.133	28266.7	-279.247	23719.5	-27.5017	23844.3	20.9025			24383.8	160.762	27925.4	67.3766
																																		28188.7	147.415	28277.4	-278.523	23725.1	-29.6789	23852.7	21.875			24387.5	161.071	27929.3	66.3763
																																		28195.1	146.807	28288.6	-278.671	23735.6	-31.4339	23861.4	22.6038			24391.3	161.158	27933.4	66.0901
																																		28201	146.774	28300.5	-278.942	23740.2	-31.499	23870.6	23.6053			24395.1	161.302	27937.9	65.8363
																																		28206.6	146.67	28311.9	-279.327	23750	-34.6556	23880.1	25.4856			24398.4	162.541	27942.7	65.5249
																																		28212.1	146.213	28323.1	-279.017	23759.7	-37.2849	23889.3	27.3768			24401.6	164.64	27947.5	65.404
																																		28217.6	146.548	28334	-278.263	23769.7	-40.7424	23898.5	29.9482			24404.3	167.335	27951.7	63.7484
																																		28223.1	146.867	28344.2	-277.285	23780.2	-45.9036	23907.4	31.7791			24406.8	169.693	27955.5	60.8727
																																		28228.5	146.761	28354.5	-276.484	23790.8	-50.5403	23916.3	32.4736			24409.3	171.365	27958.6	58.4068
																																		28233.8	147.384	28364.7	-277.142	23801.6	-56.1367	23925.2	33.3229			24411.9	172.425	27961.3	56.0315
																																		28238.9	147.64	28374.9	-278.117	23812.4	-62.6259	23934	33.874			24414.9	172.486	27964	54.9369
																																		28244	148.457	28384.9	-280.029	23823.4	-69.1221	23942.7	34.9192			24418.2	173.184	27967.1	54.8165
																																		28249.2	148.908	28394.6	-281.987	23828.1	-71.8304	23951.6	36.3607			24421.6	173.33	27970.7	54.7707
																																		28254.3	149.103	28402.9	-283.534	23832.5	-74.0183	23960.5	37.4728			24425	173.3	27974.4	54.5606
																																		28259.4	148.919	28409.6	-285.384	23836.9	-75.2916	23970.1	38.5337			24428.4	173.935	27978	55.1479
																																		28263.8	148.344	28415.5	-286.418	23845.7	-78.8656	23980	39.2467			24431.8	174.249	27981.5	56.0131
																																		28268.3	148.379	28420.6	-286.149	23854.7	-82.3084	23990	40.1601			24435	174.872	27985.2	56.9434
																																		28272.5	148.48	28425.4	-286.088	23863.5	-85.5919	24000.1	40.9			24438	175.166	27989.2	57.7004
																																		28276.5	147.968	28430.4	-286.457	23872.1	-88.3466	24010.1	41.3805			24441	174.625	27993.4	57.3124
																																		28280.4	147.409	28434.9	-287.273	23880.4	-89.3032	24020.2	41.998			24443.8	173.605	27997.6	55.6051
																																		28284.1	146.238	28439.2	-288.973	23889.4	-91.4306	24030.6	42.7085			24446.3	172.383	28002.1	54.2552
																																		28287.7	144.898	28443.4	-290.769	23898.6	-92.8202	24040.9	44.3106			24448.9	171.398	28007	52.9599
																																		28291.4	143.72	28447.6	-291.853	23908.2	-94.3857	24051	46.0298			24451.2	170.688	28012.2	51.3234
																																		28295.4	141.857	28451.9	-292.966	23912.9	-94.5913	24060.5	47.8925			24453.4	170.148	28017.6	49.9437
																																		28299.8	139.879	28457.1	-294.395	23921.7	-95.5263	24069.9	49.0988			24455.8	169.053	28023.2	47.9861
																																		28304.2	139.303	28462.7	-295.55	23930.3	-96.836	24079.4	49.5538			24458	167.225	28028.9	46.2799
																																		28308.4	139.049	28468.7	-297.28	23938.8	-97.7246	24088.8	49.8937			24460.6	164.206	28034.9	45.0247
																																		28312.7	139.322	28475.2	-299.105	23947.2	-98.2303	24098.1	49.6549			24463.5	160.599	28041.2	44.0821
																																		28317.2	139.692	28481.6	-300.408	23955.4	-98.5806	24107.2	49.5084			24466.4	157.074	28047.4	42.5948
																																		28322	138.057	28488.5	-302.708	23963.4	-98.0808	24116.3	49.1234			24469.5	153.731	28053.5	40.6643
																																		28327.1	136.388	28495.4	-304.444	23971	-96.8298	24125.8	48.8782			24472.4	151.11	28059.2	38.9263
																																		28332.5	134.719	28502.5	-306.175	23978.5	-95.0658	24135.3	48.6273			24474.9	148.039	28064.3	37.7386
																																		28337.8	133.677	28510	-307.87	23986.6	-93.6147	24144.7	48.5699			24477.3	145.351	28068.8	37.7455
																																		28343.1	133.101	28517.5	-308.6	23995.1	-92.8196	24154	48.7137			24479.5	142.803	28072.8	38.8299
																																		28348.6	133.823	28524.9	-309.603	24003.7	-92.6173	24162.7	48.5039			24481.4	139.656	28076.6	39.4231
																																		28354.5	134.062	28532.3	-310.559	24012.1	-92.9108	24171	48.3161			24483.3	137.072	28080.4	39.5926
																																		28360.2	133.52	28539.5	-311.978	24016.4	-92.8897	24179.1	47.5377			24484.8	134.053	28084.4	39.2726
																																		28365.8	133.136	28546.8	-313.567	24020.6	-92.9447	24186.8	47.315			24486.3	130.866	28088.6	38.2035
																																		28371.4	132.686	28554.4	-314.965	24029.6	-94.016	24194.4	46.7787			24487.9	128.346	28092.9	36.6467
																																		28376.7	132.02	28562.5	-316.435	24038.2	-95.1839	24201.7	46.0834			24489.4	125.87	28097.3	35.9446
																																		28382.3	132.39	28570.5	-317.328	24046	-94.622	24208.7	45.2935			24491.1	124.088	28101.5	34.8292
																																		28387.9	132.483	28578.5	-318.083	24053.7	-94.3088	24215.6	43.3443			24492.8	122.525	28105.3	34.1544
																																		28393.7	132.597	28585.7	-318.528	24061.4	-93.9707	24222.4	41.6504			24494.8	120.786	28108.6	34.6882
																																		28399.6	133.309	28592.3	-318.681	24069.4	-93.5456	24229.1	39.0732			24497.1	118.938	28111.5	35.0851
																																		28405	134.105	28598.4	-318.337	24077.2	-94.3425	24236	36.3713			24499.7	116.555	28114.3	35.9982
																																		28410.6	134.374	28604.5	-318.437	24081.5	-94.5925	24243.4	34.7789			24502.7	114.249	28117	36.4764
																																		28416.2	133.457	28610.6	-318.972	24086	-94.6093	24251.4	33.2926			24505.7	112.758	28119.7	37.5842
																																		28421.9	132.146	28616.7	-319.348	24090.8	-93.7261	24259.9	32.2715			24508.8	111.553	28122.3	38.8074
																																		28427.9	130.291	28622.6	-319.93	24095.9	-93.0372	24268.3	31.4944			24512.2	110.693	28125.2	40.7689
																																		28434	130.293	28628.6	-319.918	24100.9	-92.6935	24276.4	31.1715			24515.6	109.253	28128.2	43.1418
																																		28440.4	130.608	28634.4	-320.071	24111.6	-91.8531	24284	30.9373			24519.3	107.503
																																		28446	130.838	28639.8	-319.492	24122.1	-91.6056	24291.2	30.2438			24523.6	106.04
																																		28451.6	130.85	28645.1	-318.956	24131.9	-91.0939	24298.1	28.8446			24528.1	104.061
																																		28454.2	130.764	28650.5	-319.044	24140.9	-89.7134	24304.8	27.1866			24533.2	102.179
																																		28460	128.659	28655.8	-318.687	24150.2	-87.4779	24311.7	26.1699			24538.7	100.138
																																		28466.6	128.099	28661.3	-318.292	24159.2	-83.4759	24318.9	25.0946			24544.4	97.4704
																																		28473	128.568	28666.6	-317.603	24159.2	-83.4759	24326	24.6994			24550.5	95.1198
																																		28479.3	129.149	28671.9	-316.821	24159.2	-83.4759	24333.4	23.2562			24556.6	92.8546
																																		28486.1	129.368	28676.8	-315.987	24163	-81.4763	24340.6	21.7115			24562.5	90.2949
																																		28493.2	129.522	28681.8	-315.213	24167.3	-80.4721	24347.7	20.6822			24568.3	87.8459
																																		28499.9	128.947			24180.2	-74.1968	24354.7	19.8585			24573.8	85.3045
																																		28506	128.641			24193	-68.2702	24361.6	19.805			24579.1	82.9383
																																		28511.4	128.834			24205.8	-63.4067	24368.7	19.843			24584.5	80.9329
																																		28516.2	128.576			24218.3	-58.7742	24375.8	20.1189			24590	78.8428
																																		28521.5	128.148			24230.7	-54.9376	24382.9	20.3742			24595.4	77.1531
																																		28527	127.733			24235.5	-55.343	24389.4	20.1428			24600.6	75.2973
																																		28532.5	127.386			24239.7	-55.3074	24395.7	19.311			24605.6	73.1716
																																		28537.6	127.068			24244	-54.4249	24401.7	18.7997			24610.5	70.9591
																																		28542.4	128.006			24248.4	-52.0461	24407.9	18.1473			24615.3	68.5649
																																		28546.7	128.175			24252.5	-50.4843	24414.4	17.441			24620.3	67.3505
																																		28551	128.175			24261.8	-46.0468	24421.3	16.7211			24625.1	66.2485
																																		28555.8	129.159			24271.4	-41.5706	24428.9	15.8828			24629.5	65.1996
																																		28560.8	130.013			24281.5	-37.2214	24436.7	15.7317			24633.8	64.3683
																																		28563.4	130.823			24291.8	-33.0636	24444.6	15.6817			24637.6	62.7934
																																		28568.3	133.336			24301.7	-31.1774	24452.2	15.0535			24641	61.3093
																																		28572.9	134.6			24312	-30.5472	24459.6	14.7107			24644.4	60.3678
																																		28577.8	135.586			24316.3	-31.8648	24467.4	14.0064			24647.5	59.4827
																																		28583.1	136.948			24321.3	-32.3079	24475.2	13.6936			24650.9	59.1966
																																		28588.5	138.911			24326.8	-31.4969	24483	14.0773			24654.7	59.0858
																																		28594.2	141.46			24332.2	-30.0801	24491	14.5445			24659.1	59.2027
																																		28600.1	143.341			24341	-28.868	24499.1	15.152			24663.9	59.5818
																																		28606.5	144.945			24350.1	-27.1351	24507.2	16.1465			24668.9	60.218
																																		28613.3	145.359			24359.2	-25.5096	24515.2	16.8558			24674	60.8732
																																		28620.5	145.42			24368.2	-24.6259	24523	17.8573			24678.7	61.9368
																																		28627.7	146.145			24377.6	-22.525	24530.8	19.1376			24683.2	63.4616
																																		28634.4	146.881			24387.2	-20.1351	24538.8	20.0561			24687.5	65.6416
																																		28641.1	148.366			24397.1	-17.9821	24546.9	22.5192			24691.8	67.5215
																																		28647.6	150.194			24407.4	-15.3434	24555.2	24.7219			24696.1	69.5759
																																		28653.8	151.499			24418	-13.3875	24563.7	26.4986			24700.1	71.6497
																																		28660	153.145			24429.2	-10.8098	24572.2	28.2846			24704.2	72.9672
																																		28666	154.951			24440.8	-9.19315	24580.5	29.1864			24708.3	74.6342
																																		28671.9	156.051			24452.2	-7.2135	24588.9	30.25			24712.5	75.9264
																																		28678	157.33			24457.5	-7.07195	24597.5	31.4259			24716.8	77.4992
																																		28683.8	157.869			24462.8	-6.86272	24606.3	32.6547			24721.1	79.7667
																																		28689.9	157.965			24468.5	-5.21194	24615.7	34.4455			24725.6	81.5291
																																		28695.6	158.392			24474.3	-2.88213	24625.6	36.0331			24730.2	83.1922
																																		28701.5	158.581			24488.2	-0.180375	24635.7	37.6484			24735	84.8485
																																		28707.2	158.155			24501.4	2.40019	24645.8	39.501			24739.5	86.5468
																																		28712.5	157.274			24514	2.27769	24656.4	40.7973			24743.7	88.572
																																		28717.9	156.484			24526.7	1.45419	24667.3	41.7991			24747.3	90.7111
																																		28723.5	156.748			24539.8	-0.173188	24678.6	43.0725			24750.7	92.1166
																																		28729.2	157.774			24552.5	-3.46769	24690.2	44.273			24753.7	93.1814
																																		28734.8	159.827			24565.8	-5.22	24701.6	46.1799			24756.4	94.8364
																																		28740.4	161.444			24578.9	-5.88675	24713	48.0412			24759	96.3422
																																		28745.9	162.01			24592	-6.32937	24724.5	49.455			24761.5	97.4306
																																		28751.7	162.976			24605.4	-6.48006	24735.6	51.1779			24764.2	98.2581
																																		28757.4	163.118			24618.4	-7.77869	24746.7	51.0844			24767.2	99.2222
																																		28763.2	163.379			24630.8	-9.91162	24757.7	50.3945			24770.4	100.478
																																		28769.1	163.748			24642.5	-13.2049	24768.2	50.5573			24773.6	101.777
																																		28774.4	163.604			24653.2	-16.2897	24778.2	50.6091			24776.5	103.429
																																		28779.7	163.292			24659.5	-18.6586	24788	51.5013			24779.3	104.615
																																		28784.5	163.034			24666.2	-22.2214	24797.7	53.1859			24781.9	105.834
																																		28789.2	163.297			24666.2	-22.2214	24807.4	53.8238			24784.3	106.434
																																		28793.8	163.875			24671.4	-25.0695	24817.3	54.2411			24786.6	106.827
																																		28798.2	164.302			24676	-27.7006	24826.7	54.6852			24788.8	107.828
																																		28802.9	164.585			24680	-30.2474	24835.6	55.0623			24791	108.627
																																		28807.7	164.752			24688.3	-34.8962	24844	55.6989			24793.2	109.534
																																		28812.9	165.316			24695.6	-39.8294	24852.1	56.1448			24795.2	110.451
																																		28818.3	166.568			24702.6	-44.1095	24860.3	55.8486			24797.3	110.807
																																		28823.2	166.759			24709.7	-48.6382	24868	55.7115			24799.4	111.099
																																		28827.7	166.108					24875.8	55.923			24801.7	111.762
																																		28832	164.879					24883.7	56.141			24804.4	112.626
																																		28836.2	163.432					24891.8	56.3182			24807.4	113.846
																																		28840.3	162.868					24900.4	56.3149			24810.9	114.756
																																		28844.6	162.217					24909.3	56.1448			24814.6	116.317
																																		28849	161.022					24918.7	55.6879			24818	117.227
																																		28853.1	160.041					24927.4	55.7886			24821.3	118.309
[truncated: 2 more columns]

## Sheet: Fig. 2b
Fig. 2b Time(t)-Displacement (x)
	#1	#2	#3	#4	#5	#6	#7	#8	#9	#10	#11	#12	#13	#14	#15			#16	#17	#18	#19	#20	#21	#22	#23	#24	#25	#26
Time [s]	x [nm]	x [nm]	x [nm]	x [nm]	x [nm]	x [nm]	x [nm]	x [nm]	x [nm]	x [nm]	x [nm]	x [nm]	x [nm]	x [nm]	x [nm]		Time [s]
0	0	0	0	0	0	0	0	0	0	0	0	0	0	0	0		0	0	0	0	0	0	0	0	0	0	0	0
1	3.965	7.22	7.02	4.835	3.62	7.83125	7.39	11.9333	-2.195	9.095	6.59	5.7	9.54667	2.935	6.36		0.5	6.03	2.24	5.265	6.695	5.15263	8.56	8.285	9.66	2.865	0.91	3.685
2	8.095	14.34	15.02	9.505	7.54	11.6265	13.75	24.0833	-3.355	18.905	13.16	11.8633	19.0133	5.87	12.885		1	12.025	4.925	10.805	13.575	10.2115	16.915	16.86	18.92	5.64	1.995	8.24
3	12.38	21.045	21.745	13.705	11.42	15.6444	21.14	35.6611	-3.945	30.785	19.51	18	28.88	8.685	19.06		1.5	17.745	8.13	16.685	20.185	15.1151	25.92	25.395	27.455	8.635	3.77	13.21
4	16.455	27.515	27.915	18.215	15.615	19.6974	26.895	47.1667	-3.47	41.135	25.955	24.2	38.9633	11.19	25.74		2	23.62	13.375	22.705	26.315	20.1593	35.025	33.89	35.67	12.1	5.54	18.635
5	20.56	33.6	34.97	22.475	19.855	23.965	33.085	58.9	-3.455	52.825	32.53	30.25	49.06	14.955	32.255		2.5	29.575	19.735	28.78	32.595	25.3241	44.36	42.335	43.69	15.91	7.31	24.975
6	24.985	39.655	42.495	26.68	23.6	31.72	39.64	70.3389	-3.465	63.515	38.755	36.51	58.8933	19.02	40.735		3	35.58	27.515	35.07	38.905	30.7296	53.59	50.545	51.585	20.125	8.95	31.87
7	29.5	45.965	49.395	30.845	27.155	39.785	46.215	82.2111	-0.815	72.98	44.775	41.7933	68.5067	22.84	48.545		3.5	41.725	35.655	41.45	44.945	36.361	62.475	58.525	58.83	24.375	10.345	39.75
8	34.38	52.4	55.29	32.9976	30.02	48.025	53.595	94.5833	3.25	81.34	50.395	46.2933	78.16	26.465	55.61		4	48.055	43.05	47.8	50.985	53.636	71.04	66.53	65.02	27.965	12.105	48.05
9	39.66	59.33	62.42	35.2506	32.075	56.825	60.145	100.409	7.755	89.59	55.975	50.5033	87.8667	30.795	62.885		4.5	53.9	50.46	54.065	56.745	70.5443	79.37	74.255	70.48	31.37	13.31	56.21
10	45.2	66.455	69.335	39.8339	33.5	65.68	66.325	112.836	12.975	99.65	61.21	54.6267	97.2667	36.065	69.82		5	59.61	57.41	60.2	59.7653	87.4693	87.98	81.715	75.125	34.65	14.52	64.425
11	50.655	73.625	74.86	44.0672	34.35	74.53	71.645	124.988	19.67	111.35	66.37	59.3233	106.143	41.59	77.765		5.5	64.825	64.62	66.47	65.1811	103.778	96.88	89.255	79.58	37.815	15.73	72.47
12	55.875	80.98	80.69	47.5283	34.76	83.99	77.575	136.304	27.555	121.275	71.38	64.14	115.08	45.595	85.54		6	69.56	71.88	72.79	71.6021	119.811	105.855	96.575	84.245	41.275	16.97	80.72
13	61.09	88.155	85.605	50.545	35.11	94.01	84.425	147.362	35.08	129.94	77.03	69.21	124.26	51.4	92.86		6.5	74.345	80.175	79.39	78.6021	135.344	114.835	104.07	89.135	44.83	18.525	89.335
14	65.865	94.975	89.745	53.0561	35.63	104.64	91.475	158.13	45.24	140.57	83.455	73.75	133.267	56.52	100.16		7	78.42	89.31	86.11	85.9863	150.003	123.84	111.955	94.665	48.12	20.395	98.495
15	70.62	101.87	94.455	55.445	36.69	116.01	98.395	162.753	55.74	152.52	90.09	77.47	141.917	61.225	107.195		7.5	80.9929	98.605	92.935	94.1547	164.453	132.745	119.72	100.815	51.53	22.5	107.445
16	75.87	108.375	97.96	57.845	38.465	127.3	103.925	173.723	66.855	163.65	97.59	81.3533	150.37	66.86	114.85		8	83.3683	108.405	100.005	101.892	178.919	141.34	127.63	107.67	55.335	24.63	116.315
17	81.225	114.835	101.85	60.0506	40.58	137.68	110.77	184.663	77.91	177.455	104.545	85.0267	158.513	71.44	122.99		8.5	85.3468	117.02	107.1	109.349	193.911	150.13	135.875	115.03	59.275	26.645	125.485
18	87	121.275	106.535	62.3228	43.3	147.54	117.87	195.513	88.94	193.28	111.01	89.1233	166.553	76.285	131.955		9	86.9788	125.04	114.615	116.407	210.028	158.98	144.23	122.675	63.56	28.415	135.11
19	92.98	127.585	111.675	64.3172	45.94	157.195	125.51	206.308	100.58	206.07	117.865	93.9867	175.003	80.625	140.345		9.5	88.335	132.93	122.16	123.302	226.744	168.455	152.555	130.625	68.14	30.36	145.065
20	98.83	133.305	116.41	66.1617	48.825	166.675	133.45	216.593	111.43	214.46	124.345	98.55	182.73	85.495	148.285		10	89.7207	140.93	130.005	130.602	232.476	177.865	161.195	138.71	72.955	32.205	154.53
21	104.445	138.91	121.91	68.0617	51.845	176.625	141.235	226.293	123.46	225.795	131.335	103.213	189.237	89.695	156.79		10.5	91.4427	149.85	138.08	138.402	237.795	186.985	165.253	147.44	77.945	34.05	163.625
22	110.295	144.375	126.03	69.7506	54.52	186.78	149.745	236.053	134.99	237.255	138.285	107.543	196.06	94.23	164.735		11	93.435	158.97	146.41	146.007	242.739	196.32	169.268	156.5	83.28	36.125	172.09
23	116.52	149.79	131.69	71.5228	57.05	196.835	157.32	245.883	147.515	248.47	145.33	112.193	203.657	98.14	172.53		11.5	95.535	167.815	154.955	154.113	247.421	205.17	173.743	165.765	88.8	37.3437	180.185
24	123.31	155.705	137.575	72.9339	59.18	206.73	165.7	255.663	159.47	260.445	152.435	116.633	211.38	102.095	181.12		12	108.017	175.65	163.605	162.897	252	213.83	178.565	175.04	94.185	39.1144	187.84
25	130.55	161.81	144.805	73.8672	61.245	216.15	173.89	265.038	171.725	273.705	158.73	121.067	218.7	104.65	189.45		12.5	120.39	182.64	172.41	171.934	256.73	222.49	191.346	184.01	99.425	40.9759	194.7
26	137.43	168.485	150.86	74.2561	63.735	224.655	181.575	274.143	184.755	286.335	165.275	125.29	226.007	108.565	197.025		13	132.244	189.595	180.775	181.323	261.453	231.375	203.752	192.825	103.99	42.9075	200.815
27	143.625	175.115	157.24	74.1061	66.7	233.08	189.885	282.938	196.915	299.825	172.105	129.923	233.723	113.2	204.44		13.5	143.944	196.84	188.64	190.765	266.098	240.56	215.827	201.79	108.045	46.67	206.255
28	148.78	181.79	163.98	73.4818	70.63	241.445	197.79	292.043	208.79	311.445	179.265	134.227	240.887	117.34	212.205		14	155.353	204.89	196.02	200.265	275.168	250.365	227.546	210.895	112.465	50.2512	211.69
29	153.395	188.285	171.105	72.84	75.42	249.51	205.605	301.048	219.285	321.17	186.65	138.307	248.873	121.11	218.885		14.5	167.135	213.055	202.955	209.849	284.363	260.225	239.359	220.15	116.84	55.2012	217.11
30	157.75	194.375	179.035	72.295	81.315	258.115	214.135	309.968	228.355	332.03	194.11	142.35	256.63	124.1	224.75		15	178.853	221.605	209.625	213.96	293.508	270.045	251.565	229.21	121.47	60.2825	223.13
31	162.45	200.355	186.805	72.145	88.18	266.44	223.86	318.688	237.715	334.62	201.33	147.447	264.68	127.34	230.785		15.5	191.099	229.815	216.135	223.12	302.788	279.59	263.902	237.445	126.065	66.1325	229.45
32	167.815	205.88	194.915	72.53	96.225	274.48	233.26	326.868	246.07	342.315	208.62	152.483	272.24	130.68	237.98		16	203.699	237.69	222.42	231.31	312.083	289.05	276.79	245.12	130.52	68.0367	236.23
33	173.13	211.51	202.935	73.34	105.005	282.42	241.87	335.498	254.88	352.275	215.53	156.787	280.123	133.635	245.085		16.5	215.962	244.33	228.325	239.04	321.188	298.44	289.959	251.89	134.965	69.7271	243.295
34	179.24	216.69	212.005	74.765	113.9	289.78	250.285	343.813	262.785	363.425	221.925	160.737	287.64	136.275	253.515		17	229.362	250.08	234	246.5	330.098	307.47	303.227	257.905	139.265	71.1315	249.845
35	185.625	222.085	219.14	76.635	122.72	296.52	258.93	352.543	270.795	371.535	228.08	164.307	295.613	139.92	262.575		17.5	232.21	255.49	239.36	253.61	338.898	316.3	316.909	263.49	143.345	72.2783	256.245
36	191.58	227.365	228.935	79.44	131.03	303.43	268.76	361.043	277.565	380.56	233.73	167.713	304.113	142.81	270.265		18	235.827	259.925	244.28	261.385	347.503	325.01	330.815	267.69	146.77	73.5427	262.395
37	197.745	232.61	238.03	82.57	139.365	310.355	279.095	369.373	287.05	388.31	239.765	171.64	312.447	145.52	278.515		18.5	239.399	265.58	248.76	270.245	355.853	333.675	344.69	271.385	150.065	74.98	268.135
38	203.71	237.95	246.7	85.89	147.835	317.835	290.065	377.948	296.28	394.125	246.43	175.603	320.787	148.015	285.445		19	243.075	271.7	252.865	280.13	363.618	342.24	358.602	274.36	153.03	77.17	273.945
39	209.535	242.885	255.185	89.475	157.195	325.39	300.64	386.053	305.575	400.695	252.99	178.84	329.253	152.205	292.79		19.5	246.354	278.135	256.84	290.815	371.053	350.555	372.265	276.45	155.905	80.095	279.86
40	215.71	248.145	264.245	93.175	166.82	332.375	311.005	394.728	315.64	409.495	259.565	182.27	337.5	156.045	299.63		20	249.447	286.16	260.775	301.365	378.103	358.845	385.415	278.61	158.73	84.1843	286.23
41	221.865	253.4	274.16	97.45	176.84	338.98	320.84	403.958	325.485	416.605	265.665	185.17	345.97	161.035	305.91		20.5	252.368	294.395	264.43	311.725	385.228	367.19	389.961	280.13	161.1	89.82	292.78
42	227.55	258.835	282.62	102.365	186.965	345.035	331.04	413.118	335.515	423.97	271.5	188.68	354.14	164.165	312.48		21	254.935	302.595	267.68	322.135	392.378	375.3	394.296	281.26	163.005	97.61	299.195
43	232.76	264.91	291.175	107.965	197.13	351.22	341.54	422.573	344.5	431.015	276.755	191.773	362.52	166.92	319.195		21.5	257.595	310.52	270.89	332.205	399.438	383.8	398.785	282.44	164.64	97.61	305.23
44	237.415	270.88	301.535	114.14	207.465	357.6	351.51	431.828	354.2	436.92	282.035	194.82	370.22	169.675	324.67		22	262.425	318.645	273.765	342.35	406.478	392.64	403.335	283.525	165.58	97.61	311.215
45	241.64	276.68	309.13	120.78	217.695	364.22	361.245	440.998	362.515	441.735	287.49	198.473	378.457	174.61	330.065		22.5	267.63	326.885	276.76	351.99	413.343	401.285	412.945	284.205	166.03	97.61	317.29
46	246.045	282.095	317.845	127.765	227.99	370.935	370.925	450.173	372.275	447.705	292.94	201.47	386.9	177.92	336.635		23	273.465	334.93	280.245	361.21	420.323	409.97	422.955	284.425	166.695	97.61	323.535
47	250.775	286.965	326.77	134.785	237.98	377.415	380.955	459.643	380.51	452.505	298.365	204.727	395.583	180.495	342.675		23.5	279.475	342.78	284.19	370.445	427.568	418.37	433.235	283.845	167.46	103.52	330.12
48	255.755	291.485	335.32	142.005	247.27	383.83	390.925	469.008	388.63	455.8	303.39	207.42	404.113	184.09	348.855		24	285.345	349.995	288.805	379.25	434.993	426.105	443.745	282.755	168.285	110.937	337.195
49	260.755	295.98	343.07	149.47	255.825	390.22	400.905	477.993	397.34	461.265	308.565	209.963	412.48	186.795	354.845		24.5	291.325	357.47	293.825	387.93	442.483	433.815	454.175	281.395	169.415	116.72	344.37
50	265.71	300.68	350.16	156.735	263.585	396.245	410.75	487.018	407.56	466.98	314.06	212.683	421.16	190.91	361.865		25	297.41	364.94	299.185	396.465	449.678	441.115	464.215	279.995	170.29	124.77	351.09
51	269.925	305.36	357.4	163.74	270.71	402.4	420.085	495.313	417.37	477.41	319.805	214.553	429.763	195.45	369.395		25.5	303.365	372.87	304.325	404.74	456.413	448.35	473.85	278.64	171.14		357.79
52	273.79	310.44	365.005	170.58	277.505	408.64	429.095	504.568	426.705	481.795	325.97	217.11	438.737	199.615	375.71		26	309.45	381.81	309.605	412.88	462.778	455.795	482.93	276.5	171.715		363.57
53	277.585	315.185	372.755	176.82	283.99	414.555	437.225	513.663	435.71	485.01	332.23	219.527	446.907	204.405	381.575		26.5	315.595	390.65	315.145	421.265	468.618	463.005	491.52	274.07	172.075		369.27
54	281.05	320.3	380.11	182.53	290.63	420.58	445.555	523.238	443.96	486.485	338.18	222.63	454.643	209.4	385.78		27	321.62	400.06	320.545	429.545	474.613	470.59	499.81	271.18	172.595		374.97
55	284.27	325.84	388.18	187.79	297.415	426.785	454.09	528.399	451.61	488.92	344.005	226.023	463.023	213.39	391.015		27.5	327.58	408.985	326.275	437.445	480.708	477.715	507.6	268.005	172.89		380.33
56	287.775	331.785	395.565	191.9	304.27	432.95	461.17	538.378	459.825	493.73	349.845	229.45	471.043	218.64	397.645		28	333.11	418.34	332.495	444.97	486.738	484.475	515.115	265.905	173.695		385.41
57	291.125	338.165	402.605	195.885	311.055	439.68	468.095	548.52	465.07	497.76	355.835	232.16	479.07	224.95	403.665		28.5	338.935	427.09	339.355	451.58	493.338	491.11	522.46	264.725	174.525		389.42
58	294.185	344.47	410.235	199.745	317.355	446.375	474.45	558.015	469.545	501.68	362.23	235.283	487.427	231.03	410.595		29	344.78	435.535	346.855	457.605	500.138	497.3	529.73	264.725	175.185		392.49
59	296.895	350.65	417.52	203.475	322.815	453.25	480.535	567.351	474.975	503.375	368.595	238.347	495.52	236.455	418.225		29.5	351.215	444.085	354.435	463.215	507.108	503.395	537.3	266.05	175.9		395.65
60	298.75	356.8	424.145	207.275	328.435	460.715	485.91	576.825	480.8	509.22	374.975	240.77	504.137	241.32	424.735		30	358.095	451.3	361.925	469.205	514.668	506.928	544.96	267.82	176.31		398.405
61	300.585	363.265	430.195	210.64	333.955	468.25	492.155	585.662	486.52	513.895	381.74	242.483	512.53	245.525	430.44		30.5	365.54	457.92	369.195	475.365	522.248	510.454	552.79	269.775	176.71		401.72
62	302.18	370.075	438.775	213.64	339.5	476.22	497.91	594.52	491.635	517.885	388.525	243.797	520.473	251.385	437.195		31	373.975	464.165	375.965	481.805	529.908	514.1	560.68	271.705	177.315		403.861
63	303.73	376.97	446.81	216.05	345.19	484.46	503.7	603.873	495.915	521.415	396.17	246.47	528.347	257.57	444.145		31.5	382.525	469.91	382.68	488.5	537.768	520.724	568.305	273.17	177.87		409.003
64	305.31	383.785	453.17	217.99	350.54	492.445	509.455	613.404	499.345	527.395	403.845	248.753	535.72	264.2	451.93		32	391.215	474.62	389.41	494.83	545.608	527.136	575.46	273.895	178.785		413.503
65	306.67	390.92	460.39	219.825	355.78	500.565	515.84	623.92	504.085	533.145	411.715	251.363	542.693	269.3	459.85		32.5	399.405	478.725	396.26	501.395	553.503	533.353	582.155	274.525	180.145		417.687
66	308.075	398.49	467.175	221.5	361.07	509.02	521.905	635.409	506.075	537.19	419.53	253.917	549.293	275.62	466.005		33	406.995	481.585	403.695	508.175	561.613	539.183	588.435	275.185	181.415		421.124
67	309.98	406.52	473.805	223.245	366.535	517.92	527.015	646.541	508.335	541.43	426.53	256.323	556.717	281.475	473.62		33.5	414.53	484.62	410.95	514.64	569.653	545.277	594.245	276.745	182.765		424.314
68	312.02	414.845	480.225	224.935	372.33	527.31	533.075	658.257	511.755	545.55	433.68	258.62	564.21	287.02	482.1		34	422.31	488.29	417.93	521.13	577.698	551.059	599.96	279.71	184.055		426.898
69	314.1	423.23	486.13	226.165	378.475	537.075	539.055	670.351	514.63	550.7	440.59	261.317	571.617	293.465	489.71		34.5	429.86	491.42	424.87	527.74	585.498	556.694	605.67	283.125	185.2		429.172
70	316.615	431.275	491.85	227	384.83	546.875	545.435	683.015	517.52	555.515	447.07	264.493	578.903	298.62	497.73		35	437.405	495.23	431.885	534.81	593.388	562.424	611.635	287.215	187.025		431.024
71	319.215	437.615	499.19	227.725	391.35	556.665	551.87	696.651	522.415	564.485	453.63	267.53	586.7	303.94	504.56		35.5	444.84	498.845	439.295	542.15	601.848	567.765	617.895	291.57	189.115		432.793
72	321.82	445.5	505.715	228.295	397.96	566.39	558.535	709.709	528.145	576.025	459.87	269.923	595.413	310.27	511.01		36	452.05	501.535	447.13	549.34	610.728	572.647	624.335	296.525	191.77		435.077
73	324.62	453.945	512.075	229.41	404.63	575.865	566.235	723.088	534.065	587.42	466.055	272.9	602.373	316.64	517.21		36.5	459.57	498.99	454.99	555.845	620.488	577.394	630.75	302.5	194.915		437.372
74	327.04	462.585	518.395	231.1	410.765	585.105	574.485	735.941	539.55	599.36	472.57	276.46	608.743	322.885	524.13		37	467.195	500.1	463.18	562.08	630.558	581.147	637.075	309.515	197.915		440.461
75	329.265	471.065	523.83	233.42	416.53	594.595	581.55	741.808	545.115	611.765	479.745	280.41	615.007	326.432	530.72		37.5	474.99	502.005	471.365	568.33	640.848	584.93	643.69	317.575	201.445		444.045
76	331.32	479.225	529.04	236.62	422.005	604.275	589.695	753.458	550.77	623.325	487.005	284.537	622.447	331.806	535.845		38	483.38	494.54	479.095	574.325	651.243	588.924	650.595	326.225	205.09		447.919
77	333.38	486.55	534.8	240.045	427.27	613.96	598.17	764.658	558.685	633.72	493.615	288.76	629.96	337.432	541.19		38.5	492.06	497.515	486.67	580.73	661.128	592.647	657.895	335.855	209.42	243.97	452.745
78	335.905	493.775	539.98	243.97	432.675	624.135	605.595	775.708	568.615	644.38	499.63	293.303	638.853	344.374	545.955		39	501.005	500.95	493.82	587.345	671.018	596.836	665.41	346.125	214.345	245.87	457.851
79	338.935	500.9	545.19	248.255	438.515	634.56	613.9	786.888	578.03	660.77	505.41	297.92	647.607	351.711	550.06		39.5	509.95	503.16	501.19	594.095	680.528	600.947	672.955	356.68	219.22	247.803	462.524
80	342.425	507.7	550.47	252.88	444.705	645.04	623.15	797.708	587.005	675.25	511.57	302.42	655.81	360.784	554.835		40	518.54	505.025	509.09	600.39	689.713	602.121	680.735	367.965	224.205	249.22	467.835
81	345.785	514.49	555.905	257.5	451.055	656.025	631.845	808.633	597.15	690.575	517.995	307.903	663.937	369.948	560.58		40.5	526.695	506	517.295	606.43	699.048	603.423	688.585	379.705	229.32	251.27	472.287
82	349.37	520.86	561.59	262.2	457.585	667	640.225	819.578	607.175	704.955	524.64	312.673	672.417	379.811	566.43		41	534.24	506.93	525.825	611.925	708.358	604.725	696.48	391.78	234.245	254.653	474.765
83	353.21	527.21	567.08	267.42	463.78	677.27	649.28	829.648	617.21	718.875	531.335	317.247	680.07	389.774	571.705		41.5	541.69	507.71	534.195	617.04	717.883	607.945	704.57	404.105	239.415	257.413	477.76
84	357.57	533.9	573.395	272.905	469.61	687.87	658.145	838.698	627.735	732.905	537.815	321.35	687.64	398.763	576.7		42	549.275	509.165	542.69	622.215	727.613	611.325	713.32	416.66	245.065	260.457	481.43
85	362.43	540.575	579.665	278.69	475.54	698.235	666.245	846.563	637.885	745.86	544.195	326.12	695.083	407.99	581.02		42.5	557.105	510.88	550.905	627.385	737.118	614.895	723.195	429.41	250.495	262.881	485.455
86	367.41	547.05	585.79	284.92	481.265	708.245	674.575	853.468	648.67	761.915	550.585	330.65	703.037	417.606	585.535		43	565.115	513.41	558.54	632.545	746.398	618.5	733.5	442.235	256.28	262.881	489.685
87	371.885	553.415	591.27	291.44	486.905	717.855	683.565	860.538	660.475	777.07	557.06	335.353	710.65	427.432	589.005		43.5	573.365	516.405	566.235	638.035	755.358	621.94	744.19	454.835	262.445	262.881	494.385
88	376.43	559.67	597.625	298.445	492.765	726.6	691.605	866.833	671.095	795.4	563.225	339.75	718.293	437.884	592.175		44	581.715	519.035	573.97	643.595	763.908	625.345	755.37	466.87	268.805	262.881	499.375
89	381.425	565.73	604.98	306.12	498.7	734.94	699.845	873.148	682.45	812.325	569.21	343.89	725.42	449.084	595.93		44.5	590.055	521.49	581.925	648.97	772.758	628.55	767.31	479.065	275.455	262.881	504.635
90	386.715	571.92	612.57	314.51	504.88	743.175	707.17	878.938	692.875	828.88	575.49	348.317	732.18	460.148	598.3		45	598.11	522.795	590.21	654.34	781.613	631.96	779.51	491.2	281.71	264.37	510.44
91	392.44	579.545	619.655	323.16	511.46	751.81	714.47	884.773	700.755	843.705	581.705	353.3	738.173	471.006	601.895		45.5	605.785	524.32	598.815	659.55	790.398	635.79	791.96	503.705	287.28	265.743	516.025
92	398.125	585.065	626.65	331.73	517.995	760.69	720.67	887.888	709.585	858.14	588.08	358.643	744.247	481.137	605.16		46	613.4	525.22	607.2	665.045	799.593	640.06	804.76	516.375	291.99	267.02	521.72
93	403.265	590.165	634.51	339.96	524.61	769.825	726.27	893.699	718.545	872.92	594.325	363.423	750.747	490.342	609.115		46.5	620.865	531.48	615.805	671.12	808.793	644.575	817.83	528.34	295.785	268.685	527.285
94	408.46	595.115	642.685	347.71	531.84	779.055	729.467	899.678	728.16	887.34	600.18	368.393	756.173	499.29	613.68		47	628.3	533.59	624.435	677.7	818.038	648.92	831.205	539.65	299.225	270.599	532.33
95	414.06	599.835	650.475	355.34	539.41	788.07	733.68	905.336	737.735	901.69	605.255	373.32	762.21	502.37	617.895		47.5	635.64	535.03	632.805	684.84	827.268	653.09	844.64	550.29	302.6	272.71	537.16
96	419.505	604.75	658.8	362.92	547.42	796.675	737.389	911.104	748.87	914.5	610.115	378.8	769.017	511.2	623.855		48	642.285	546.27	641.195	692.435	836.403	657.16	857.69	560.51	305.705	274.857	541.91
97	425.035	609.945	666.675	370.565	555.6	805.105	743.642	916.909	758.555	930.065	615.46	383.97	775.84	518.92	629.67		48.5	648.2	547.525	649.45	699.805	845.703	661.745	870.495	569.855	308.195	279.039	546.615
98	430.705	615.26	674.58	377.91	563.425	813.01	750.436	922.951	767.625	944.395	620.59	389.01	782.613	525.415	635.98		49	653.82	549.405	657.86	706.815	854.863	666.57	883.285	578.84	310.52	282.951	551.705
99	436.22	620.885	682.975	384.65	570.755	820.045	756.101	928.836	777.02	955.22	626.135	394.297	789.057	531.15	641.075		49.5	659.32	553.135	666.425	713.47	864.113	671.645	896.055	587.44	312.795	287.039	557.12
100	441.91	627.055	692.015	391.09	577.235	826.735	761.571	934.657	786.13	963.845	631.79	399.053	794.98	536.075	646.645		50	665.07	558.37	674.725	719.98	873.393	677.15	908.76	595.17	315.085	291.451	562.285
101	447.935	633.065	700.27	397.575	583.11	832.555	766.324	940.794	794.085	974.015	637.025	403.803	800.7	542.405	651.74		50.5	670.985	565.535	682.475	726.815	882.618	682.02	921.29	602.605	317.35	295.826	567.84
102	454.415	638.885	707.45	404.215	588.875	838.38	770.995	946.283	803.595	984.32	642.53	409.25	806.15	548.115	656.24		51	677.085	572.665	690.27	734.115	891.923	686.665	933.7	609.76	319.63	299.864	572.79
103	460.945	644.02	715.385	410.825	595.055	844.83	775.259	951.751	812.87	995.995	647.635	414.273	812.807	553.535	660.27		51.5	683.265	580.215	697.71	741.715	901.193	690.81	945.86	616.885	321.475	303.976	577.895
104	467.295	648.345	722.55	417.41	601.85	851.305	780.336	957.604	821.825	1005.33	652.5	418.753	819.917	560.49	664.08		52	690.095	587.16	704.895	749.455	910.403	694.31	957.345	624.36	322.75	307.776	582.785
105	473.675	652.435	729.465	424.025	608.865	858.165	785.348	963.051	829.46	1014.89	657.56	422.777	826.47	567.57	668.58		52.5	697.615	593.72	712.19	757.555	919.808	698.18	967.525	631.92	324.16	311.751	588.01
106	479.71	656.575	737.12	430.505	615.65	865.345	790.306	968.783	838.64	1023.59	662.72	426.97	832.287	573.025	673.395		53	705.575	599.87	719.015	765.75	929.093	702.415	977.08	639.375	325.14	314.146	593.615
107	486.29	660.98	745.45	437.185	622.03	873.135	795.089	974.536	846.04	1032.79	668.735	431.347	838.103	579.05	678.445		53.5	714.055	605.385	725.695	774.255	938.468	707.045	986.11	646.595	325.68	316.287	598.905
108	493.395	665.455	753.325	444	628.17	881.495	799.642	980.678	853.97	1040.52	675.6	436.107	841.847	583.97	682.78		54	722.795	611.14	732.08	783.37	948.273	711.975	994.25	653.455	326.005	318.202	603.72
109	500.62	670.31	760.77	450.855	634.065	889.965	804.418	987.178	862.38	1049.55	682.055	440.607	846.183	587.99	687.725		54.5	731.965	617.225	737.96	792.53	958.038	717.07	1001.37	659.995	325.89	320.01	608.45
110	507.485	675.235	767.795	457.71	640.315	898.65	810.106	993.773	870.545	1058.38	688.34	445.993	850.833	592.945	692.845		55	741.88	623.765	743.66	801.705	967.918	721.75	1007.9	667.1	325.56	323.955	612.995
111	514.59	680.635	774.17	464.28	646.545	906.63	815.442	999.962	878.745	1068.48	693.945	450.28	855.983	597.465	698.8		55.5	752.415	630.135	749.04	811.01	977.733	726.23	1013.87	674.81	325.935	328.115	617.91
112	522.01	686.85	781.63	471.19	652.63	914.71	821.665	1002.24	886.625	1078.01	698.9	454.97	860.363	601.345	705.355		56	763.315	637.715	754.72	819.995	987.008	730.685	1019.51	683.49	327.16	332.455	623.43
113	529.965	693.5	787.92	478.515	659.095	923.09	827.789	1007.56	893.845	1086.13	704.07	459.323	866.1	605.985	712.115		56.5	774.06	645.875	760.48	828.495	995.978	735.015	1024.9	693.665	328.855	336.65	628.825
114	537.98	700.415	794.885	486.05	665.4	931.695	830.474	1012.92	901.945	1098.19	709.4	463.87	872.087	612.205	717.52		57	784.535	654.46	766.095	836.6	1004.77	739.95	1029.89	705.3	331.155	340.82	634.785
115	545.785	707.475	803	493.625	671.845	940.805	833.946	1019	910.28	1110.81	715.005	467.53	877.763	618.2	722.26		57.5	794.68	664.155	772.03	844.605	1013.6	745.635	1034.56	718.82	333.77	345.075	640.89
116	553.49	714.695	809.705	501.1	678.33	950.295	836.67	1025.68	917	1123.48	720.635	470.947	883.333	624.695	726.575		58	804.55	673.795	777.96	852.58	1022.64	751.79	1039.23	734.33	337.04	349.625	646.86
117	561.165	722.135	817.11	508.545	685	960.175	841.325	1032.68	924.24	1136.19	726.145	474.54	889.243	631.095	729.835		58.5	814.375	683.415	783.51	860.535	1031.82	757.875	1043.82	750.985	341.04	354.275	653.335
118	568.695	729.695	825.61	516.39	692.35	970.515	846.245	1040.19	931.5	1150.46	731.725	478.467	895.327	638.425	732.615		59	824.005	692.64	788.82	868.77	1041.74	763.97	1048.21	767.615	345.515	359.19	660.08
119	576.14	737.52	834.285	524.815	700.115	981.49	851.88	1047.87	940.185	1164.24	736.73	482.507	902.21	645.71	738.145		59.5	833.245	700.465	793.27	877.405	1052.05	769.87	1052.36	783.74	350.065	363.735	666.885
120	583.83	745.095	842.845	533.245	708.215	992.65	857.43	1055.58	947.88	1176.69	741.515	487.37	909.013	653.09	743.2		60	842.335	706.74	797.16	886.71	1062.54	775.545	1056.4	799.775	354.56	367.83	673.845
121	592.205	752.52	851.91	541.65	716.7	1004.78	863.44	1062.88	956.745	1188.17	746.335	491.733	916.533	660.32	748.95		60.5	851.295	711.94	801.425	896.19	1073.17	782.005	1060.57	816.14	358.81	371.69	680.775
122	600.63	760.18	861.46	549.565	725.26	1017.23	869.645	1070.42	964.845	1199.59	750.635	496.277	924.29	667.91	753.485		61	860.16	717.375	805.655	905.61	1084.07	789.015	1064.94	833.005	363.04	375.225	687.64
123	609.515	768.475	870.545	556.88	733.435	1029.71	876.225	1078.47	972.36	1210.25	754.985	500.547	931.79	676.185	760.785		61.5	868.935	723.635	810.175	915.335	1095.3	796.57	1069.54	850.105	367.41	378.59	694.26
124	618.97	777.32	879.305	564.08	741.605	1042.45	882.33	1087.2	980.14	1219.92	759.435	505.283	940.643	683.32	767.03		62	877.2	731.215	814.885	924.88	1106.96	804.495	1074.39	866.995	371.875	381.875	700.75
125	628.735	786.415	888.675	571.145	749.565	1054.83	888.525	1096.93	989.28	1230.34	763.545	510.427	949.627	690.86	773.155		62.5	884.9	739.935	819.96	934.29	1118.79	812.025	1079.51	883.805	376.485	385.07	706.5
126	638.53	795.635	897.265	578.465	757.605	1067.04	894.35	1106.5	996.935	1239.48	767.45	515.01	957.473	698.46	779.23		63	891.845	749.275	825.72	943.9	1130.82	819.11	1084.85	901.46	381.1	387.97	712.185
127	648.02	804.39	906.615	585.715	766.065	1079.07	900.825	1116.1	1004.64	1249.42	770.835	520.027	964.163	706.64	785.355		63.5	897.98	758.58	831.9	953.36	1143.06	825.725	1090.55	920.195	385.665	391.34	717.685
128	656.63	813.175	915.94	592.595	774.485	1091.34	907.46	1125.35	1012.49	1259.42	773.5	525.647	971.643	715.025	792.33		64	903.405	768.165	838.425	962.755	1155.23	832.605	1096.37	940.04	390.4	395.285	723.105
129	664.205	821.9	925.475	599.49	783.01	1103.68	913.42	1134.31	1019.26	1267.97	776.51	531.467	979.833	723.905	798.87		64.5	908.5	777.995	845.09	972.44	1167.68	839.41	1102.42	960.685	395.32	399.415	728.62
130	671.425	830.475	934.99	606.3	790.925	1116.15	919.45	1143.28	1025.68	1279.46	779.385	538.003	988.55	732.275	806.165		65	913.49	788.35	851.555	981.78	1180.28	846.64	1108.51	980.87	400.615	404.025	733.995
131	678.095	839.105	944.69	613.91	798.52	1129.17	925.585	1152.17	1032.22	1286.34	782.725	544.493	997.147	741.065	812.515		65.5	918.73	799.55	858.005	990.765	1192.91	854.055	1114.52	1000.44	405.63	408.725	739.315
132	684.565	847.465	952.895	621.935	805.86	1141.5	931.98	1161.87	1039.15	1293.95	786.07	550.777	1005.85	750.68	818.78		66	924.22	810.405	864.15	1000.11	1205.57	861.245	1120.35	1019.77	410.275	413.345	744.275
133	690.995	855.215	961.505	629.84	812.79	1153.77	939.14	1171.66	1048.39	1304.08	789.16	557.47	1014.53	759.905	823.71		66.5	929.94	821.73	870.15	1009.69	1217.99	868.685	1125.87	1038.92	415.325	418.27	749.225
134	697.315	863.01	968.75	637.625	819.87	1166.42	945.385	1181.67	1056.13	1310.6	792.29	564.223	1024.27	768.76	828.485		67	935.82	833.165	876.355	1019.46	1230.45	876.25	1131.27	1057.94	420.57	423.21	753.49
135	703.675	871.17	975.435	644.845	827.075	1178.93	951.145	1191.05	1064.33	1316.51	795.395	570.503	1034.07	777.93	833.81		67.5	941.82	844.265	882.815	1029.09	1242.76	883.735	1136.36	1076.4	425.485	427.94	757.27
136	710.08	879.035	982.705	651.945	834.74	1192.11	958.335	1199.67	1072.94	1322.98	798.84	577.233	1043.35	787.625	838.02		68	947.87	854.955	889.595	1038.44	1255.14	891.265	1141.07	1093.68	429.62	432.43	760.7
137	716.045	887.04	989.855	658.76	842.915	1205.08	965.16	1207.67	1081.26	1329.37	802.525	583.623	1051.91	796.99	844.645		68.5	954.07	865.42	896.77	1047.9	1267.52	898.855	1145.29	1110.16	432.74	436.595	763.22
138	721.655	894.875	995.725	665.15	851.005	1217.77	971.66	1214.33	1089.04	1334.93	806.505	589.503	1061.37	806.17	850.355		69	960.325	875.205	904.18	1057.53	1279.61	906.225	1149.36	1126.71	434.89	440.54	765.21
139	726.94	902.36	1001.66	671.195	859.235	1230.83	977.655	1220.91	1094.14	1344.27	811.08	595.807	1069.65	815.75	855.22		69.5	967.015	885.135	912.515	1067.03	1291.65	913.68	1153.93	1143.43	436.74	444.485	766.114
140	731.565	909.97	1008.29	677.105	867.58	1243.72	984.245	1226.84	1100.68	1355.25	815.575	601.47	1078.27	825.03	860.65		70	974.36	894.94	922.065	1075.83	1303.55	921.575	1158.75	1160.12	438.45	448.645	766.673
141	735.295	917.645	1013.85	683.305	875.965	1249.96	991.415	1232.79	1106.71	1362.4	820.075	607.623	1087.44	832.455	865.785		70.5	981.7	904.29	932.36	1084.14	1315.59	929.885	1164.1	1176.72	440.23	452.955	768.851
142	738.225	925.44	1019.02	690.165	884.615	1262.51	999.36	1238.58	1111.74	1369.45	824.67	613.463	1096.66	839.11	871.375		71	989.06	913.335	943.24	1092.43	1327.18	938.075	1169.64	1193.25	441.86	457.49	771.162
143	740.66	933.03	1024.81	697.445	893.115	1274.09	1008.13	1243.34	1119.25	1376.18	828.935	620.15	1106.33	845.695	875.63		71.5	996.52	921.285	953.99	1100.42	1338.19	946.56	1175.27	1210.12	443.5	462.475	773.896
144	741.97	940.745	1031.54	705.21	901.65	1285.28	1016.65	1247.45	1126.73	1384.89	833.665	625.917	1115.92	853.215	880.965		72	1003.85	928.725	964.34	1108.54	1348.98	955.035	1181.04	1227.68	444.78	468	776.646
145	742.68	948.465	1038.04	713.3	910.23	1297.12	1024.85	1250.56	1133.62	1392.75	838.78	631.81	1125.6	859.575	887.015		72.5	1011.47	935.08	973.91	1116.61	1359.56	963.275	1186.81	1245.82	445.46	473.98	779.623
146	743.75	955.625	1044.55	721.195	918.675	1309.51	1032.53	1253.82	1139.62	1400.34	844.15	638.94	1135.54	866.44	894.72		73	1019.53	940.64	982.875	1124.17	1370.04	971.415	1192.58	1264.15	445.87	480.24	782.612
147	744.55	962.99	1051.04	728.97	927.135	1322.2	1039.41	1257.47	1145.98	1406.95	849.96	646.14	1145.13	872.8	902.85		73.5	1028.02	946.385	991.51	1131.77	1380.57	975.67	1198.19	1282.29	446	485.99	785.179
148	745.925	969.29	1057.18	736.385	935.675	1328.23	1047.61	1261.6	1151.73	1413.81	855.865	653.17	1154.41	878.93	911.15		74	1037.04	951.66	999.82	1139.17	1390.86	979.837	1203.84	1300	446.07	491.175	787.973
149	747.355	975.76	1062.59	743.515	944.025	1341.79	1056.22	1266.31	1157.95	1420.75	861.99	660.593	1163.72	884.285	918.82		74.5	1046.13	957.59	1008.36	1146.46	1400.86	984.33	1209.17	1317.33	446.215	496.275	790.273
150	748.595	982.295	1068.8	750.805	952.38	1355.19	1065.49	1271.74	1164.86	1423.61	868.47	667.997	1172.71	890.75	928.26		75	1054.69	963.495	1017	1153.99	1410.79	993.736	1214.36	1334.29	446.27	500.74	792.557
151	749.7	988.21	1074	757.535	960.69	1368.6	1074.46	1277.47	1171.66	1431.79	875.275	675.653	1180.99	897.84	938.03		75.5	1062.78	968.51	1025.76	1161.99	1420.64	1002.99	1219.8	1350.91	446.575	504.995	794.884
152	750.615	994	1079.8	763.82	968.73	1382.23	1083.95	1283.2	1178.72	1441.38	882.15	683.217	1190.23	904.42	948.915		76	1070.57	973.8	1034.74	1170	1430.89	1012.19	1225.66	1367.08	447.02	509.145	796.696
153	751.79	1000.04	1085.51	769.85	976.66	1395.8	1093.06	1288.56	1184.46	1450	888.88	691.743	1199.48	910.57	959.82		76.5	1078.48	978.235	1043.63	1178.41	1441.66	1020.99	1232.2	1382.67	447.315	512.715	798.596
154	753.45	1006.02	1091.4	775.445	984.095	1402.74	1102.26	1292.92	1192.07	1456.88	895.24	699.667	1208.97	916.9	969.07		77	1086.79	982.26	1052.47	1186.86	1452.4	1029.5	1239.33	1397.82	447.275	516.225	800.507
155	755.49	1011.4	1097.42	781.125	990.84	1409.68	1111.31	1297.65	1198.52	1463.22	901.48	706.543	1219.19	923.54	978.42		77.5	1095.49	985.88	1061.06	1195.06	1463.16	1037.61	1246.8	1412.79	447.075	519.73	802.418
156	757.955	1016.95	1103.18	786.6	997.395	1423.44	1120.13	1302.4	1203.32	1469.43	907.95	713.673	1229.19	928.525	988.885		78	1104.82	989.6	1069.32	1203.27	1473.41	1045.15	1254.48	1427.79	446.83	523.215	804.629
157	760.705	1022.49	1107.33	791.825	1003.96	1436.69	1129.87	1307.54	1210.02	1473.98	914.445	720.693	1239.36	933.75	998.93		78.5	1114.23	993.31	1077.29	1210.57	1483.09	1052.24	1262.36	1442.95	446.71	527.1	807.001
158	763.72	1028.33	1112.22	796.68	1011.18	1449.39	1140.31	1314.22	1216.54	1478.49	921.04	727.79	1243.77	938.45	1009.49		79	1124.04	996.96	1084.89	1217.03	1493.03	1059.32	1270.54	1458.25	447.075	531.055	808.99
159	767.34	1034.64	1116.95	801.12	1018.25	1460.92	1150.04	1321.39	1224.03	1481.02	927.635	734.253	1252.83	943.42	1018.87		79.5	1133.83	1001.07	1091.95	1223	1503.24	1066.85	1278.48	1473.78	447.825	535.13	809.114
160	771.325	1041.09	1121.36	804.95	1025.82	1472.82	1160.5	1329.58	1231.42	1484.66	934.325	740.507	1262.19	948.115	1027.61		80	1142.97	1004.99	1098.18	1229.04	1512.97	1074.54	1286.4	1489.74	449.145	539.125	809.39
161	775.53	1047.68	1125.92	808.195	1033.76	1477.89	1170.08	1338.65	1239.35	1490.79	941.38	746.28	1270.92	953.35	1036.94		80.5	1152.15	1008.78	1103.79	1235.51	1521.61	1081.52	1294.44	1505.66	450.9	543.04	810.395
162	780.13	1054.46	1130.03	810.84	1041.55	1488.67	1178.82	1348.5	1248.7	1500.37	948.53	751.37	1279.79	959.195	1046.35		81	1161.09	1013	1109.21	1242.23	1529.52	1089.17	1302.55	1521.43	452.83	546.79	811.64
163	784.745	1061.57	1133.86	813.135	1050.08	1500.11	1186.71	1359.28	1256.43	1510.04	955.97	756	1288.33	963.685	1055.66		81.5	1169.9	1017.28	1114.88	1249.22	1537.12	1096.37	1310.89	1536.82	455.115	550.405	813.23
164	790	1068.41	1137.54	814.685	1058.76	1511.39	1195.8	1370.95	1265.21	1521.99	963.015	761.577	1296.71	967.14	1064.64		82	1178.53	1021.43	1120.75	1256.27	1544.18	1104.28	1319.1	1552	458.005	553.775	814.69
165	795.625	1074.75	1140.91	815.51	1067.76	1522.27	1205.34	1384.42	1275.15	1533.85	969.71	767.577	1305.6	970.405	1073.27		82.5	1186.83	1026.09	1126.8	1262.87	1551.23	1112.59	1327.47	1567.3	461.355	557.125	816.345
166	801.27	1080.99	1144.88	815.78	1077.24	1532.96	1214.8	1398.26	1285.85	1548.16	976.25	773.333	1314.93	972.955	1080.86		83	1195.01	1031.02	1133.07	1269.52	1558.87	1120.64	1336.19	1582.4	465.495	560.66	818.33
167	806.84	1086.71	1147.47	815.905	1086.73	1538.66	1224.94	1412.11	1296.9	1562.61	982.535	778.833	1324.5	976.67	1087.56		83.5	1202.85	1035.62	1139.4	1275.44	1566.54	1124.73	1345.13	1597.39	470.045	564.675	820.85
168	812.055	1093.16	1150.48	816.125	1096.34	1544.11	1234.79	1425.24	1306.43	1575.81	989.4	784.22	1333.84	979.295	1093.85		84	1210.9	1040.94	1146.12	1280.67	1574.61	1128.43	1354.26	1612.4	474.56	569.19	823.54
169	818.005	1099.46	1153.54	816.07	1106.15	1554.41	1244.08	1436.99	1317.32	1589.65	996.375	789.633	1343.56	982.91	1101.8		84.5	1219.22	1045.16	1153.01	1285.78	1582.75	1131.73	1363.89	1627.83	479.105	573.8	826.615
170	824.47	1106.17	1157.06	815.605	1115.96	1564.84	1251.99	1447.37	1328.55	1606.34	1003.14	795.313	1353.56	985.67	1108.42		85	1227.91	1048.6	1159.55	1290.78	1590.72	1138.59	1373.89	1643.47	483.23	578.805	829.87
171	832.13	1113.78	1161.55	814.69	1125.75	1575.47	1259.85	1457.21	1340.77	1621.31	1009.78	801.913	1362.69	987.73	1113.08		85.5	1237.15	1051.97	1166.57	1295.83	1599.21	1145.6	1384.32	1659.36	487.07	584.09	832.845
172	840.57	1121.95	1165.88	813.565	1135.78	1586.67	1267.17	1466.93	1351.19	1633.17	1016.49	808.727	1371.97	990.16	1118.13		86	1246.51	1054.14	1174.04	1300.83	1606.82	1153.07	1395.05	1674.83	490.615	589.485	836.05
173	849.49	1129.89	1169.78	812.555	1145.63	1598.28	1274.03	1476.93	1361.2	1644.4	1023.33	815.393	1379.57	992.87	1123.13		86.5	1255.88	1056.16	1181.85	1305.67	1613.67	1160.99	1405.86	1689.24	493.84	595.19	839.44
174	858.89	1137.79	1174.99	812.13	1155.66	1604.93	1282.11	1487.81	1369.18	1654.99	1030.39	822.973	1387.27	994.715	1131.34		87	1264.91	1058.06	1190.17	1309.79	1619.95	1169.27	1416.59	1702.88	497.04	601.15	842.805
175	867.92	1145.79	1179.64	812.28	1165.64	1611.37	1289.16	1498.92	1377.79	1668.99	1037	830.463	1395.83	994.615	1138.13		87.5	1273.61	1059.5	1198.36	1313.73	1625.65	1177.96	1427.24	1715.99	499.985	607.17	846.605
176	877.38	1153.72	1184.76	812.675	1174.82	1621.91	1295.29	1510.63	1387.57	1685.13	1043.36	836.93	1404.29	996.635	1144.12		88	1281.86	1060.8	1206.73	1317.05	1631.16	1186.8	1437.72	1729.45	503.065	613.42	850.64
177	887.275	1161.61	1191.04	813.56	1183.11	1633.02	1301.7	1522.35	1394.91	1700.71	1049.46	842.79	1412.83	999.13	1149.2		88.5	1289.98	1061.57	1215.8	1320.51	1636.54	1196.25	1448.09	1743.15	506.275	619.755	854.465
178	897.07	1168.84	1196.75	814.615	1190.52	1644.56	1307.33	1533.79	1402.38	1717.42	1054.96	848.937	1421.6	1002.05	1154.57		89	1297.8	1062.52	1225.17	1324.17	1641.02	1205.77	1457.92	1756.88	509.67	626.295	858.85
179	907.01		1202.99	815.875	1197.95	1656.43	1314.79	1545.1		1732.71	1060.76	854.507	1430.28	1003.04	1160.5		89.5	1305.41	1063.72	1234.64	1328.18	1644.85	1214.95	1467.33	1770.93	513.76	633.135	863.155
180	917.225		1208.63	817.68	1205.19	1667.7	1320.01	1556.71		1746.74	1066.56	859.053	1439.23	1006.42	1166.36		90	1312.94	1065.45	1244.16	1332.31	1649.09	1223.87	1476.13	1785.42	518.5	640.19	867.3
181	927.64		1215.31	819.635	1212.41	1678.72	1325.42	1568.34		1762.38	1072	863.6	1448.02	1011.28			90.5	1320.58	1068.15	1253.59	1335.94	1653.76	1233.31	1483.98	1800.8	523.885	647.37	871.955
182	938.575		1222.07	821.835	1219.77	1689.67	1330.97	1580.11		1774.31	1077.77	867.797	1456.41	1015.78			91	1328.74	1070.92	1262.79	1339.34	1659.12	1242.49	1491.21	1816.88	529.97	655.015	876.185
183	949.885		1227.78	824.165	1226.88	1700.39	1335.99	1592.38		1786.14	1083.2	871.317	1463.87	1021.87			91.5	1337.18	1074.21	1271.68	1342.57	1664.77	1251.85	1497.8	1833.71	536.12	662.735	880.045
184	961.245		1233.36	826.575	1233.61	1711.47	1340.58	1604.24		1795.45	1088.69	875.543	1471.34	1029.69			92	1346.19	1077.41	1280.58	1345.81	1670.91	1260.76	1504.37	1850.32	542.22	670.485	884.075
185	972.44		1239.51	829.125	1239.98	1722.84	1345.33	1615.12		1805.93	1094.38	880.223	1477.44	1038.7			92.5	1355.31	1080.33	1289.38	1349.42	1677.48	1269.31	1510.82	1866.32	548.32	678.14	887.215
186	983.505		1245.86	831.95	1246.16	1734.27	1350.7	1625.86		1815.3	1100.37	884.71	1483.68	1047.72			93	1364.31	1083.23	1298.07	1352.84	1683.41	1278.2	1517.09	1881.8	554.085	685.625	889.795
187	995.04		1252.31	835.09	1252.29	1739.3	1355.24	1636.1		1825.72	1106.61	889.237	1490.08	1055.5			93.5	1373.04	1085.68	1307.19	1356.46	1688.62	1287.3	1523.19	1896.83	559.925	692.84	892.005
188	1006.32		1258.48	838.725	1258.33	1749.87	1359.49	1646.29		1836.11	1112.63	893.493	1492.68	1063.55			94	1381.08	1087.01	1316.13	1360.7	1693.05	1296.93	1529.07	1911.34	565.99	699.955	894.095
189	1017.1		1264.91	842.775	1264.22	1759.7	1363.74	1657.22		1844.89	1119.02	897.56	1498.47	1070.43			94.5	1389.02	1088.52	1324.89	1365	1697.14	1307.12	1534.77	1925	572.345	706.915	896.105
190	1027.87		1269.96	847.305	1270.09	1769.02	1368.6	1669.23		1849.97	1125.67	901.197	1504.12	1077.01			95	1396.74	1089.81	1334.29	1369.45	1700.98	1317.55	1540.57	1938.05	579.09	713.43	898.11
191	1037.55		1275.71	852.485	1275.97	1777.8	1374.41	1681.47		1856.49	1132.54	906.137	1509.93	1083.27			95.5	1404.43	1091.48	1343.17	1373.69	1704.11	1328.28	1546.21	1950.35	586.305	719.47	899.73
192	1046.77		1280.61	858.13	1282.03	1785.95	1380.45	1693.98		1863.39	1139.72	911.487	1514.9	1090.68			96	1412.1	1093.45	1351.63	1377.58	1707.46	1338.9	1551.89	1962.42	593.675	725.09	901.24
193	1055.42		1286.72	863.82	1288.09	1793.65	1387.58	1706.06		1871.25	1147.14	918.513	1520.24	1098.94			96.5	1419.73	1095.65	1359.82	1381.1	1710.78	1349.64	1557.79	1974.55	601.905	730.25	902.53
194	1063.23		1291.93	869.365	1293.98	1800.76	1392.75	1717.64		1881.66	1155.13	924.21	1525.2	1106.88			97	1427.62	1098.36	1367.35	1385.28	1714.24	1360.25	1564.28	1986.62	611.085	735.175	903.615
195	1071.16		1298.52	874.72	1299.98	1807.25	1399.24	1728.71		1888.92	1163.51	929.893	1529.79	1116.34			97.5	1435.54	1101.66	1375	1389.78	1718.8	1370.8	1571.91	1998.1	621.055	740.105	904.88
196	1078.16		1304.98	879.895	1306.07	1813.72	1405.98	1739.01		1893.17	1171.95	934.987	1534.23	1124.93			98	1443.74	1105.74	1382.83	1394.79	1724.27	1381.47	1580.72	2008.19	631.495	744.795	905.36
197	1084.64		1310.79	884.94	1312.54	1819.65	1411.84	1749.15		1897.85	1180.59	940.34	1538.44	1132.62			98.5	1452	1110.15	1390.39	1400.36	1730.75	1391.6	1590.55	2017.06	642.015	749.485	906.745
198	1091.08		1316.69	889.97	1319.06	1825.78	1418.45	1758		1900.86	1189.21	946.27	1542.38	1141.18			99	1460.32	1114.28	1397.91	1405.86	1738.77	1401.8	1600.97	2024.93	652.29	754.265	908.12
199	1096.75		1321.02	895.005	1325.43	1832.54	1423.48	1766.28		1906.03	1197.38	951.95	1546.35	1150.63			99.5	1468.62	1117.71	1405.33	1411	1747.08	1411.77	1611.58	2032.01	662.125	758.96	910.31
200	1102.19		1325.57	900.41	1331.59	1839.98	1430.13	1773.27		1912.71	1205.18	957.16	1549.75	1157.5			100	1476.97	1120.91	1412.57	1416.25	1754.95	1421.7	1623.16	2038.15	671.345	763.785	912.66
201	1107.29		1329.1	906.25	1337.36	1847.97	1436.66	1779.48		1917.82	1213.01	961.48	1553.62	1162.13			100.5	1485.52	1123.49	1419.71	1421.8	1762.56	1431.04	1636.27	2043.29	680.2	768.725	914.095
202	1112.01		1333.68	912.51	1342.8	1856.13	1442.48	1785.13		1922.89	1220.68	965.687	1557.14	1166.47			101	1493.69	1125.96	1426.48	1427.77	1770.19	1439.99	1649.31	2047.6	688.835	772.9	916.06
203	1116.39		1339.11	919.365	1348.12	1864.44	1447.6	1789.78		1928.93	1228.72	969.763	1561.59	1171.24			101.5	1501.8	1128.45	1433.01	1433.67	1777.06	1444.75	1662.32	2050.94	697.345	776.92	918.025
204	1120.55		1343.31	926.495	1353.64	1872.03	1452.56	1794.39		1933.17	1236.7	974.043	1565.88	1175.63			102	1509.4	1131.26	1439.28	1439.55	1782.42	1454.38	1675.57	2054.2	706.29	780.97	919.83
205	1124.71		1347.43	934.055	1359.22	1879.15	1458.73	1798.43		1937.91	1244.41	978.307	1569.1	1178.79			102.5	1516.5	1133.7	1445.69	1445.52	1785.58	1463.9	1688.49	2057.51	715.575	785.045	922.41
206	1128.48		1351.53	941.69	1364.91	1885.87	1465.22	1802.41		1941.6	1251.87	983.34	1572.4	1182.81			103	1523.97	1136.75	1452.08	1451.62	1787.27	1472.99	1701.24	2061.28	725.39	789.63	924.96
207	1131.92		1356.31	948.6	1370.47	1891.97	1471.54	1806.34		1944.97	1258.97	988.887	1575.69	1186.64			103.5	1531.85	1140.06	1458.27	1457.69	1788.89	1481.51	1714.07	2066.77	735.525	794.675	927.365
208	1135.97		1361.19	955.225	1375.82	1897.94	1477.87	1810.96		1950.94	1265.6	994.507	1578.88	1191.58			104	1540.19	1144.15	1464.53	1463.63	1790.9	1489.42	1727.51	2074.04	745.615	799.865	929.995
209	1140.33		1365.94	961.55	1381.85	1904.33	1484.32	1815.7		1958.13	1271.55	1000.55	1581.9	1196.86			104.5	1548.27	1149.33	1471.03	1469.69	1793.58	1497.3	1741.55	2082.48	755.515	805.425	932.92
210	1144.94		1371.39	967.565	1388.28	1910.86	1490.49	1820.56		1967.24	1276.95	1006.86	1584.96	1201.91			105	1556.6	1155.57	1477.78	1475.76	1796.98	1504.81	1756.41	2091.9	765.31	811.48	936.65
211	1150.07		1376.36	973.405	1395.41	1917.81	1496.74	1825.95		1973.9	1282.1	1013.09	1588.49	1206.8			105.5	1564.66	1162.34	1484.99	1482	1800.77	1512.19	1771.2	2101.31	774.955	817.71	941.455
212	1154.96		1383.14	978.995	1403.02	1925.22	1503.13	1831.21		1980.77	1287.17	1020.27	1591.47	1209.8			106	1572.61	1170.08	1492.41	1488.61	1805.35	1519.62	1785.47	2110.09	784.8	824.49	946.89
213	1159.66		1389.08	984.78	1410.58	1933	1510.76	1836.89		1987.85	1292.18	1026.41	1594.81	1212.54			106.5	1580.61	1178.3	1499.81	1495.21	1810.98	1526.77	1799.25	2119.35	793.905	831.67	952.285
214	1164.71		1395.01	990.69	1418.36	1941.18	1519.4	1842.92		1995.04	1296.75	1031.88	1598.25	1216.25			107	1588.19	1186.03	1507.45	1501.72	1817.09	1533.91	1812.03	2128.62	802.395	838.67	957.915
215	1169.8		1400.55	996.985	1425.93	1950.23	1528.08	1849.6		2002.02	1301.01	1038.14	1601.84	1219.71			107.5	1595.65	1194.05	1514.89	1508.18	1822.83	1540.9	1823.65	2138.06	810.19	845.745	963.365
216	1175.3		1405.98	1003.46	1433.53	1959.65	1537.66	1856.97		2011.15	1304.66	1044.55	1605.88	1223.93			108	1602.86	1201.74	1522.09	1514.43	1828.16	1547.55	1834.41	2147.89	817.59	852.685	969.32
217	1180.93		1412.45	1010.09	1441.04	1969.4	1546.94	1865.49		2021.19	1307.84	1051.33	1610.06	1229.26			108.5	1610.16	1209.35	1529.03	1520.49	1832.83	1554.13	1844.29	2157.93	824.83	859.25	975.625
218	1186.51		1419.27	1017.07	1448.64	1979.2	1555.41	1875.14		2031.39	1310.92	1057.38	1614.55	1233.47			109	1617.42	1217.82	1536.06	1526.96	1836.21	1559.84	1854.37	2168.51	831.97	865.575	982.265
219	1192.01		1426.86	1024.25	1456.51	1988.83	1563.94	1885.2		2041.15	1313.64	1063.64	1620.21	1237.94			109.5	1624.99	1226.92	1543.22	1533.66	1839.49	1562.99	1859.96	2179.59	838.995	871.755	989.325
220	1197.42		1434.63	1031.02	1464.68	1998.45	1571.51	1896.2		2051.48	1316.94	1070.13	1625.36	1243.07			110	1632.84	1236.2	1550.83	1540.26	1843.19	1566.03	1865.19	2191.47	846.215	877.535	997.435
221	1203.07		1442.4	1037.29	1473.02	2008.1	1575.02	1907.53		2062.09	1319.81	1076.27	1631.11	1248.5			110.5	1640.7	1245.9	1558.73	1547.12	1847.56	1571.59	1869.2	2203.93	853.95	883.16	1006.53
222	1208.84		1449.21	1042.98	1481.72	2017.77	1579.63	1919.33		2073.46	1322.53	1082.8	1636.94	1254.07			111	1648.97	1255.1	1567.11	1553.33	1852.74	1577.24	1873.67	2216.82	861.935	889.11	1016.19
223	1215.03		1456.51	1048.03	1490.66	2027.26	1589	1931.25		2083.69	1324.92	1087.78	1643.32	1258.51			111.5	1657.22	1264.08	1576.25	1559.8	1859.31	1579.83	1878.54	2230.33	870.305	895.155	1026.27
224	1221.55		1464.77	1053.08	1499.78	2037.37	1597.94	1943.03		2098.88	1326.74	1093.18	1649.94	1262.32			112	1665.9	1273.39	1585.52	1566	1867.7	1584.64	1894.68	2244.48	874.097	901.275	1036.82
225	1227.97		1472.23	1057.6	1509.13	2047.69	1606.14	1955.49		2114.01	1328.61	1098.45	1656.69	1267.47			112.5	1675.1	1283	1595	1571.29	1878.11	1589.86	1911.34	2259.28	877.533	907.375	1047.53
226	1234.64		1478.74	1061.79	1518.39	2058.4	1614.65	1967.57		2129.58	1329.97	1104.05	1663.28	1272.19			113	1684.33	1292.12	1604.25	1575.99	1889.72	1595.33	1928.4	2274.19	884.311	912.925	1058.65
227	1241.57		1485.31	1066.15	1527.92	2069.97	1623.57	1978.94		2144.21	1331	1109.45	1670.61	1277.51			113.5	1693.97	1301.97	1613.04	1580.2	1901.77	1600.54	1945.62	2286.99	890.739	917.93	1070.1
228	1248.2		1491.58	1070.21	1537.87	2081.45	1631.36	1989.57		2157.65	1331.7	1114.38	1677.86	1281.96			114	1703.7	1311.68	1621.76	1584.34	1914.05	1606.19	1962.48	2297.15	897.5	922.61	1081.38
229	1254.69		1497.61	1074.55	1547.16	2093.16	1639.4	1999.29		2171.57	1332.33	1119.53	1685.55	1286.49			114.5	1713.77	1320.91	1629.94	1588.25	1925.65	1611.7	1978.43	2305.3	904.233	927.04	1092.34
230	1260.76		1503.85	1078.93	1556.17	2104.99	1648.56	2008.18		2185.13	1332.92	1124.87	1693.26	1292			115	1723.71	1329.67	1637.2	1591.93	1937.03	1617.69	1992.77	2312.39	910.861	931.445	1102.37
231	1266.29		1509.29	1083.56	1564.8	2116.53	1657.3	2016.47		2199.49	1333.8	1130.23	1701.22	1297.7			115.5	1733.35	1337.79	1643.52	1595.49	1948.42	1623.87	2006.98	2320.16	917.167	936.035	1112.07
232	1271.29		1513.81	1088.33	1573	2128	1665.72	2024.48		2214.34	1334.66	1135.56	1709.55	1302.55			116	1743.19	1345.32	1649.21	1598.96	1959.69	1630.1	2021.14	2329.29	922.817	940.435	1121.4
233	1276.07		1518.52	1092.53	1581.73	2139.32	1672.12	2032.64		2229.2	1335.48	1141.34	1717.72	1306.23			116.5	1752.96	1351.88	1654.71	1602.38	1971.03	1636.7	2035.47	2338.46	928.439	944.835	1131.37
234	1280.85		1522.62	1096.33	1590.25	2150.58	1678.4	2041.03		2242.86	1336.85	1146.26	1725.65	1310.27			117	1762.98	1358.79	1660.44	1606.06	1982.67	1643.28	2050.34	2347.54	933.972	949.21	1141.74
235	1285.67		1525.76	1099.23	1599.09	2161.48	1683.51	2049.87		2258.42	1338.9	1151.47	1733.48	1315.72			117.5	1773.35	1364.75	1666.59	1609.99	1994.52	1650.08	2065.46	2356.45	939.622	953.26	1151.97
236	1291.04		1528.41	1101.67	1608.07	2171.83	1687.57	2059.01		2271.21	1342.15	1156.3	1740.87	1319.84			118	1783.58	1370.05	1672.71	1614.6	2006.32	1657.34	2080.69	2364.83	945.283	957.405	1162.6
237	1296.56		1530.86	1104.44	1616.86	2181.94	1692.25	2067.31		2283.37	1346.43	1161.39	1748.08	1323.51			118.5	1793.66	1376.47	1678.87	1619.77	2018.62	1664.94	2096.26	2372.74	951.061	961.595	1172.46
238	1301.99		1533.38	1107.17	1625.45	2191.71	1697.61	2075.48		2295.87	1351.29	1166.6	1754.68	1327.32			119	1803.46	1382.23	1684.45	1624.9	2031.51	1673.75	2111.54	2379.81	956.889	965.99	1181.78
239	1307.93		1535.51	1110.16	1633.66	2201.35	1703.93	2083.45		2305.73	1356.65	1170.92	1761.11	1330.49			119.5	1812.72	1388.47	1689.6	1629.99	2044.51	1678.99	2118.41	2385.08	962.483	970.54	1190.47
240	1313.46		1537.27	1113.56	1641.33	2210.89	1711.07	2091.17		2317.7	1361.66	1174.75	1767.53	1333.56			120	1821.42	1395.72	1694.52	1634.69	2057.38	1684.06	2124.82	2388.93	967.517	975.185	1198.38
241	1318.82		1539.52	1117.13	1648.99	2220.24	1714.86	2099.13		2330.36	1367.17	1179.66	1774.11	1336.79			120.5	1829.6	1402.56	1699.1	1638.89	2069.92	1692.96	2130.7	2391.97	971.683	979.805	1205.94
242	1323.92		1542.17	1121.18	1656.75	2229.7	1717.77	2106.68		2341.74	1373.38	1184.12	1781.23	1339.2			121	1837.42	1411.04	1703.52	1643.05	2081.72	1701.92	2136.53	2394.67	975.344	984.405	1213.24
243	1328.68		1544.26	1125.56	1664.37	2239.2	1723.76	2114.54		2355.38	1380.61	1189.76	1788.45	1341.9			121.5	1844.72	1419.36	1707.78	1646.56	2093.07	1710.98	2142.07	2397.87	978.794	988.885	1220.36
244	1333.37		1545.98	1129.94	1672.06	2248.72	1730.02	2122.74		2364.53	1388.77	1195.76	1795.61	1345.96			122	1851.89	1427.1	1712.11	1650.2	2103.6	1720.48	2151.88	2400.68	980.861	993.125	1227.07
245	1338.33		1548.73	1134.53	1679.49	2258.53	1735.8	2130.55		2373.47	1397.17	1201.17	1802.47	1348.87			122.5	1859.15	1436.01	1716.4	1654.34	2113.54	1730.25	2161.51	2402.95	983.07	997.1	1233.74
246	1343.63		1551.45	1139.16	1686.51	2268.15	1741.05	2138.63		2382.22	1406.38	1206.63	1808.92	1352.33			123	1866.3	1444.9	1721	1659.16	2123.54	1740.35	2171.02	2404.51	986.945	1000.82	1240.45
247	1348.96		1553.65	1143.72	1693.46	2277.75	1746.91	2147.48		2391.32	1415.73	1211.71	1815.28	1355.46			123.5	1873.42	1453.83	1725.82	1662.13	2133.42	1751.26	2180.6	2406.22	990.74	1004.51	1247.18
248	1354.19		1556.76	1148.19	1700.25	2287.75	1752.75	2156.76		2400.72	1425.89	1218.16	1821.79	1358.82			124	1880.47	1462.9	1730.75	1665.2	2142.95	1757.14	2190.19	2408.68	994.25	1008.07	1254.23
249	1359.68		1560.25	1152.45	1707.27	2297.49	1758.74			2408.86	1436.79	1224.42	1827.11	1364.48			124.5	1887.39	1472.38	1735.7	1668.33	2152.9	1763.25	2199.83	2412.04	997.9	1011.5	1261.29
250	1365.37		1563.3	1156.95	1714.71	2307.12	1763.65			2418.78	1447.69	1229.95	1832.6	1368.93			125	1894.38	1482.84	1741.02	1671.58	2162.92	1777.12	2209.36	2414.71	1001.95	1014.78	1268.6
251	1371.41		1567.08	1161.51	1722.07	2316.41	1767.95			2427.71	1458.44	1234.85	1837.67	1373.73			125.5	1901.92	1493.5	1746.38	1674.89	2172.99	1790.69	2218.83	2416.15	1006.06	1017.91	1275.56
252	1377.99		1572.08	1166.03	1729.49	2325.42	1772.6			2437.15	1469.3	1239.97	1843.19	1379.95			126	1909.33	1504.7	1751.77	1678.27	2182.96	1803.57	2228.16	2415.97	1010.83	1021.18	1282.4
253	1384.92		1576.58	1170.71	1736.42	2334.28	1776.82			2444.41	1479.7	1245.59	1848.14	1387.13			126.5	1917.21	1515.96	1757.14	1682.02	2192.24	1815.6	2237.24	2414.47	1015.46	1024.55	1289.58
254	1392.06		1581.27	1175.36	1743.08	2343.16	1780.78			2451.3	1489.51	1250.83	1853.5	1393.88			127	1925.62	1526.83	1762.13	1685.48	2200.8	1827.04	2246.17	2412.86	1019.86	1028.01	1297.37
255	1399.15		1586.68	1179.78	1749.44	2352.63	1784.98			2457.98	1499.15	1255.88	1858.76	1399.32			127.5	1934	1538.43	1766.76	1688.65	2208.94	1838.35	2254.92	2411.32	1024.37	1031.59	1305.14
256	1406.03		1592.54	1184.16	1755.4	2362.6	1789.39			2466.3	1507.74	1261.09	1864.35	1405.13			128	1943.31	1545.35	1771.35	1691.06	2217.17	1849.99	2263.55	2410.39	1028.59	1034.93	1312.76
257	1412.71		1598.53	1188.36	1761.72	2372.89	1793.4			2475.22	1512.42	1266.37	1869.87	1411.31			128.5	1953.46	1551.91	1775.55	1692.66	2225	1861.94	2271.78	2410.48	1032.9	1038.16	1320.75
258	1419.34		1603.56	1192.52	1768.3	2383.45	1796.76			2483.99	1521.7	1272.09	1875.17	1418.42			129	1964.6	1559.1	1779.91	1694.08	2232.55	1874.02	2279.66	2411.59	1037.08	1040.95	1329.05
259	1426.12		1609.64	1196.65	1775.03	2394.11	1799.49			2494.81	1531.43	1277.68	1880.17	1424.79			129.5	1976.13	1575.76	1784.63	1708.83	2239.87	1886.35	2285.79	2414.3	1041.21	1043.39	1337.52
260	1433.59		1615.62	1200.9	1782.02	2404.55	1802.43			2500.69	1541.8	1282.96	1885.81	1430.66			130	1987.94	1590.41	1789.21	1726.03	2247.53	1898.96	2292.52	2417.68	1045.26	1045.95	1346.88
261	1441.49		1621.71	1205.21	1789.18	2414.74	1805.25			2506.49	1552.27	1288.2	1891.01	1437.15			130.5	1999.68	1604.47	1794.24	1743.55	2255.74	1912.1	2300.16	2421.27	1048.95	1048.39	1356.65
262	1449.99		1628.18	1209.47	1796.32	2424.32	1808.73			2511.62	1562.46	1293.91	1896.31	1445.93			131	2011.18	1616.7	1799.29	1761.7	2264.46	1919.05	2307.67	2425.08	1052.26	1051.02	1366.04
263	1458.39		1633.95	1213.25	1803.76	2433.4	1812.41			2514.38	1572.12	1299.38	1901.07	1453.57			131.5	2023.07	1629.24	1803.78	1780.5	2273.77	1926.18	2315.41	2428.11	1055.26	1053.65	1375.57
264	1466.82		1639.76	1216.61	1811.01	2441.83	1817.22			2520.25	1581.8	1304.82	1905.91	1459.15			132	2034.67	1641.94	1808.14	1798.61	2283.99	1933.47	2323.27	2430.57	1058.24	1056	1385.72
265	1475.15		1644.81	1219.67	1818.16	2449.51	1822.29			2526.38	1591.22	1309.71	1912.02	1465.51			132.5	2046.41	1653.53	1812.18	1817.12	2295	1940.96	2331.11	2432.75	1061.2	1058.36	1395.55
266	1483.46		1650.52	1222.85	1825.6	2456.74	1827.56			2532.6	1600.21	1314.42	1917.83	1471.74			133	2058.25	1665.16	1815.92	1835.65	2306.47	1948.92	2338.66	2434.95	1064.19	1060.74	1405.58
267	1491.93		1657.07	1226.78	1832.76	2463.19	1831.92			2538.94	1609.39	1318.73	1923.79	1478.63			133.5	2069.9	1676.42	1819.74	1838.79	2318.03	1957.14	2345.81	2437.35	1067.38	1063.18	1415.72
268	1500.69		1663.31	1231.2	1840.04	2469.35	1836.76			2544.27	1618.15	1322.01	1929.5	1486.52			134	2081.3	1687.92	1823.5	1842.16	2329.88	1957.14	2352.75	2440.33	1070.79	1065.56	1425.33
269	1509.43		1669.36	1236.2	1847.19	2475.51	1841.07			2550.1	1626.83	1326.23	1935.38	1492.65			134.5	2092.62	1699.53	1827.63	1846.21	2341.51	1957.14	2359.36	2443.56	1074.33	1067.93	1435.05
270	1517.95		1675.45	1240.7	1853.98	2481.82	1846.09			2554.69	1635.54	1331.17	1941.44	1499.34			135	2103.81	1710.79	1831.64	1850.34	2352.59	1969	2366.03	2448.06	1078.06	1070.15	1444.32
271	1526.54		1683.16	1244.58	1860.3	2488.44	1852.89			2559.19	1644.11	1334.92	1947.47	1505.03			135.5	2114.29	1722.23	1835.63	1854.06	2363.35	1980.39	2372.51	2453.79	1082.1	1072.26	1453.19
272	1534.96		1689.95	1248.44	1866.09	2494.7	1859.49			2560.96	1652.47	1338.15	1953.5	1510.82			136	2124.47	1733.23	1839.76	1857.96	2373.41	1993.08	2378.83	2461.15	1086.1	1074.48	1461.75
273	1543.11		1697.81	1252.37	1871.8	2500.82	1866.01			2563.61	1660.81	1340.66	1958.63	1516.36			136.5	2134.03	1745.24	1843.66	1861.71	2383.3	2006.74	2385.15	2470.06	1090.74	1076.43	1469.1
274	1551.04		1704.85	1256.72	1877.49	2506.55	1872.1			2566.02	1669.2	1343.46	1964.43	1522.67			137	2143.18	1757.89	1847.25	1865.41	2393.37	2021.82	2391.71	2479.18	1095.9	1078.28	1475.52
275	1558.99		1712.07	1261.7	1883.76	2511.64	1878.26			2567.79	1676.91	1345.91	1970.59	1528.7			137.5	2152.63	1770.52	1850.91	1869.02	2403.6	2036.84	2398.8	2487.99	1101.12	1079.94	1482.16
276	1566.59		1718.56	1266.86	1890.51	2516.41	1884.12			2570.08	1682.72	1348.09	1973.61	1535.08			138	2161.8	1776.07	1854.43	1872.36	2414.12	2050.76	2406.15	2495.67	1106.78	1081.58	1489.54
277	1574.04		1725.78	1271.64	1897.14	2520.98	1890.84			2573.17	1685.91	1350.22	1976.59	1541.06			138.5	2170.37	1781.51	1858.67	1875.48	2425.02	2064.12	2414.2	2501.67	1112.7	1083.26	1497.28
278			1733.43	1276.19	1903.94	2525.4	1897.69			2576.37	1694.05	1351.77	1983.2	1547.4			139	2178.21	1786.88	1864.01	1878.38	2436.09	2077.13	2422.61	2506.65	1118.99	1085.27	1505.55
279			1740.43	1280.39	1911.06	2529.88	1905.1			2579.09	1702.39	1353.06	1990.17	1555.82			139.5	2185.92	1794.8	1869.14	1885.23	2447.24	2090.12	2430.91	2511.42	1125.46	1087.79	1513.74
280			1747.7	1284.55	1918.31	2534.72	1912.51			2582.84	1710.5	1355.18	1997.24	1563.69			140	2193.94	1804.13	1874.43	1891.74	2458.11	2102.82	2438.96	2515.97	1132.12	1090.22	1520.82
281				1288.94	1925.8	2539.68	1919.92			2585.7	1718.85	1357.56	2004.14	1571.58			140.5	2202.52	1814.21	1879.53	1898.38	2468.55	2114.75	2446.4	2520.32	1139.07	1092.86	1527.27
282				1293.29	1933.29	2545.11	1927.06			2589.65	1727.2	1359.95	2011.62	1578.76			141	2211.4	1824.86	1885.04	1905.06	2478.57	2119.52	2453.97	2524.42	1146.4	1095.13	1533.39
283				1297.97	1940.66	2550.99	1934.41			2594.68	1735.29	1362.17	2019.19	1585.67			141.5	2220.35	1836	1891.22	1911.86	2487.95	2124.46	2461.33	2527.94	1154.01	1097.26	1539.19
284				1302.95	1948.18	2557.19	1940.34			2596.7	1743.16	1364.12	2026.03	1593.43			142	2229.19	1847.07	1897.72	1918.93	2496.61	2129.75	2468.88	2531.6	1161.66	1099.44	1544.74
285				1308.51	1955.95	2563.85	1945.29			2597.92	1751.27	1366.59	2033.65	1600.78			142.5	2237.81	1857.32	1904.69	1926.45	2504.54	2135.05	2476.34	2534.66	1169.22	1101.44	1550.47
286				1314.32	1964.01	2570.75	1950.22			2598.88	1759.5	1369.03	2041.02	1607.68			143	2246.19	1866.84	1911.89	1934.38	2511.94	2140.19	2483.71	2537.82	1176.94	1103.43	1555.89
287				1320.23	1972.32	2577.8	1955.08			2601.1	1768.41	1371.28	2048.17	1614.24			143.5	2254.47	1875.25	1919	1942.14	2519.43	2145.53	2490.99	2540.99	1184.99	1105.09	1561.39
288				1325.91	1980.59	2585.02	1960.03			2603.57	1778	1373.53	2056.25	1619.32			144	2262.98	1882.15	1925.98	1949.94	2527.31	2150.73	2497.9	2543.63	1193.21	1106.93	1566.68
289				1331.31	1988.87	2592.19	1965.31			2606.53	1787.67	1375.82	2064.61	1625.43			144.5	2271.21	1887.58	1932.66	1957.56	2535.57	2156.04	2505.1	2552.32	1201.75	1108.69	1571.82
290				1336.76	1996.97	2599.19	1969.65			2609.79	1797.46	1378.59	2072.21	1631.49			145	2279.17	1891.5	1939.26	1965.3	2544.62	2166.6	2512.78	2560.25	1210.03	1110.77	1577.43
291				1339.62	2005.27	2606.14	1972.32			2613.18	1807.12	1380.92	2080.16	1638.79			145.5	2287.42	1894.44	1945.92	1973.58	2554.09	2177.36	2520.73	2567.09	1218.23	1112.99	1583.82
292				1342.37	2014.03	2613.06	1976.16			2617.34		1382.85	2088.75	1645.61			146	2295.8	1897.23	1952.18	1982.05	2564.4	2188.03	2529.03	2571.68	1226.44	1115.03	1590.85
293				1348.69	2023.62	2619.72	1980.1			2622		1384.49	2097.71	1652.96			146.5	2304.09	1899.95	1958.76	1990.48	2575.16	2198.72	2537.83	2575.49	1234.33	1117.32	1598.09
294				1354.81	2034.01	2626.47	1985.06			2627.25		1386.4	2107.32	1659.32			147	2312.48	1902.88	1965.75	1999.06	2586.22	2203.51	2546.26	2579.39	1242.02	1119.76	1605.25
295				1360.69	2043.8	2632.97	1990.46			2632		1388.47	2115.38	1665.57			147.5	2320.1	1906.34	1972.96	2007.8	2597.52	2208.4	2554.57	2583.68	1249.62	1122.54	1612.06
296				1366.84	2053.93	2639.14	1997.51			2635.52		1390.22	2123.97	1672.26			148	2327.11	1909.72	1980.88	2016.53	2608.6	2213.59	2563.23	2588.87	1257.01	1125.31	1617.83
297				1373.24	2063.92	2645.16	2003.33			2638.85		1392.32	2132.36	1678.97			148.5	2333.88	1912.53	1988.57	2025.57	2619.7	2227.25	2571.59	2595.25	1264.13	1128.13	1622.73
298				1379.78	2073.74	2650.9	2008.85			2642.84		1394.7	2141.7	1684.41			149	2340.21	1915.03	1995.98	2034.87	2630.48	2241.22	2580.26	2601.81	1271.07	1130.69	1626.71
299				1386.62	2083.93	2656.31	2013.4			2647.23		1397.1	2150.56	1689.3			149.5	2346.62	1916.12	2004.62	2044.55	2641.19	2255.71	2588.88	2608.66	1277.99	1132.87	1630.53
300				1392.92	2093.85	2661.29	2018.35			2653.01		1399.31	2159.43	1694.65			150	2352.77	1916.38	2013.44	2053.81	2651.83	2271.08	2597.1	2616.38	1284.78	1135.19	1634.51

## Sheet: Fig. 2c
Fig. 2b Time(t)-Rotation (rev.)
	#1	#2	#3	#4	#5	#6	#7	#8	#9	#10	#11	#12	#13	#14	#15	#16	#17	#18	#19	#20	#21	#22	#23	#24	#25	#26	#27	#28	#29	#30	#31	#32	#33	#34	#35	#36	#37	#38	#39	#40	#41	#42	#43	#44	#45	#46	#47	#48	#49
PI(4,5)P2 concentration	0.02	0.02	0.02	0.02	0.02	0.02	0.02	0.02	0.02	0.02	0.02	0.02	0.02	0.02	0.02	0.02	0.04	0.04	0.04	0.04	0.04	0.04	0.04	0.04	0.04	0.04	0.04	0.04	0.04	0.04	0.04	0.04	0.04	0.04	0.06	0.06	0.06	0.06	0.06	0.06	0.06	0.06	0.06	0.06	0.06	0.06	0.06	0.06	0.06
Revolutions	t [s]	t [s]	t [s]	t [s]	t [s]	t [s]	t [s]	t [s]	t [s]	t [s]	t [s]	t [s]	t [s]	t [s]	t [s]	t [s]	t [s]	t [s]	t [s]	t [s]	t [s]	t [s]	t [s]	t [s]	t [s]	t [s]	t [s]	t [s]	t [s]	t [s]	t [s]	t [s]	t [s]	t [s]	t [s]	t [s]	t [s]	t [s]	t [s]	t [s]	t [s]	t [s]	t [s]	t [s]	t [s]	t [s]	t [s]	t [s]	t [s]
0	0	0	0	0	0	0	0	0	0	0	0	0	0	0	0	0	0	0	0	0	0	0	0	0	0	0	0	0	0	0	0	0	0	0	0	0	0	0	0	0	0	0	0	0	0	0	0	0	0
0.5	35	38.5	25	17.5	26.5	22.5	28.5	17	70	20	12	15.5	17	11.5	16.5	25	41.5	38.5	73	36.5	21	26.5	66	52.5	46	20.5	20.5	38.5	62	36	31	38	29.5	39.5	39	33	34	31	19	33	27	26	20	28	38	45	46	59	31
1	62	57.5	61	38	64	50.5	52.5	42	103.5	38	34	44	29	28	29.5	51	104	129	104	65	38	48	112	85.5	73	56	51	83	104	98.5	63.5	58.5	57	60.5	80	62	69	55	63	66	57	52	53	61	81	93	86	89	62
1.5	102.5	98.5	93.5	75.5	81	87.5	92	69.5	123	67.5	55	64	42.5	47.5	43	69.5	160.5	188	167.5	111.5	59	61.5	157.5		121		87.5	111.5		127.5	129	81	92.5	119.5	110	98	97	93	93	97	89	84	74	87	117	137	117	129	105
2	143	143.5	127		139	116	123.5	86	141.5	78.5	72.5	79.5	58	61	55.5	98	214	247.5		142	91.5	81.5	224		180.5		107.5	161				115.5	120.5	162	144	123	134	132	139	127	118	117	110	103	160	164	159	176	152
2.5	177	188	149.5		162.5		146.5	108.5	158.5	102	81		75.5	87.5	76.5					209.5	119	98					124					138.5	146.5	206	194	157	170		167	154	150			127		204	181		174
3	216	216.5	193		212.5		171	132	184	120.5	100		94.5	104	92.5					243.5	144.5						160					161	177		225	176	209		192	196	172			153		231
3.5	255.5	243	228.5		239.5		208	158	206.5	139	122		115.5	128.5	105					291	167						194.5						207				248		221	226	211			183
4					270		234.5	177	234	159.5	133		131.5	138	128						182.5						216.5										267			278	240			216
4.5							273.5		250.5				148	162.5	149						204.5						252														277
5													172.5	183.5	163.5						224						276.5														308
5.5													190	202.5	183						251.5																				336
[truncated: 29 more columns]

## Sheet: Fig. 3 a,b,c,d
Fig. 3 a,b,c,d Swarm plot and scatter plot
PI(4,5)P2 concentration	pitch [nm]	gliding velocity [nm/s]	rotational velocity [rev./s]
0.02	878.4	12	0.014
0.02	562.2	7.9	0.014
0.02	732.4	11.3	0.015
0.02	1076.1	20.9	0.02
0.02	938	15.6	0.014
0.02	1227.5	19.4	0.017
0.02	852.5	15.1	0.017
0.02	965.3	21.5	0.022
0.02	874.1	20.5	0.019
0.02	772.5	20.9	0.025
0.02	658.8	19.5	0.029
0.02	1011.4	24.8	0.024
0.02	690.8	19.6	0.029
0.02	879.8	23.4	0.027
0.02	531	17	0.03
0.02	712.8	12.4	0.021
0.04	707.1	6.4	0.009
0.04	693.9	5.3	0.008
0.04	468.4	5	0.009
0.04	657.3	7.3	0.012
0.04	470.1	10	0.021
0.04	365.3	8.3	0.026
0.04	812.8	9.1	0.009
0.04	785.5	9.6	0.011
0.04	749	9	0.011
0.04	693.8	12.5	0.017
0.04	681.5	12.1	0.018
0.04	923.5	11.5	0.013
0.04	569.4	6.2	0.009
0.04	760.3	8.8	0.011
0.04	794.2	12.5	0.011
0.04	650.2	11.4	0.019
0.04	956	15.8	0.017
0.04	603.3	8.1	0.012
0.06	421	5.6	0.013
0.06	415	6.5	0.017
0.06	432.3	6.3	0.015
0.06	373.8	4.9	0.015
0.06	518	7.4	0.015
0.06	601.8	9	0.015
0.06	407	6.6	0.016
0.06	561	8.5	0.017
0.06	408	7.9	0.018
0.06	495.7	8	0.019
0.06	476.7	5.9	0.013
0.06	374.1	4.6	0.013
0.06	638.4	7	0.014
0.06	523.3	6.1	0.012
0.06	453.7	6.2	0.014
0.06	470.2	9	0.018
0.06	678.4	8.6	0.02
0.06	701.2	10.2	0.017
0.06	857.9	15.4	0.019
0.06	736.4	14.4	0.019
0.06	871.7	16.7	0.021
0.06	779.8	16.6	0.018
0.06	786.1	16.4	0.021
0.06	608.9	14.8	0.018
0.06	758.4	13	0.013
0.06	741.7	12.4	0.015
0.1	485.8	7.9	0.016
0.1	475.2	9.4	0.02
0.1	398.6	8.3	0.021
0.1	379.6	8.7	0.023
0.1	528.2	9.7	0.018
0.1	444.4	9.6	0.016
0.1	499	6.5	0.015
0.1	618.5	10.7	0.017
0.1	405.7	9.7	0.016
0.1	475.5	10.6	0.022
0.1	633	12.3	0.02
0.1	515.5	9.8	0.018
0.1	536.6	5.6	0.011
0.1	623.9	7.2	0.012
0.1	743.8	8.2	0.011
0.1	484.3	5.5	0.011
